# Supplementary material for: Synthesis, crystal structure, Hirshfeld surface investigation and comparative DFT studies of ethyl 2-[2-(2-nitrobenzylidene)hydrazinyl]thiazole-4-carboxylate
Source: BMC Chem. 2022 Mar 22;16(1):18. doi: 10.1186/s13065-022-00805-1 (PMC8941777; doi:10.1186/s13065-022-00805-1)
Supplement: Supplementary file 2 — Additional file 2. [file 13065_2022_805_MOESM2_ESM.cif]

data_global

#==============================================================
# PROCESSING SUMMARY (IUCr Office Use only)

_publ_contact_author
;
Muhammad Nawaz Tahir
University of Sargodha
Department of Physics
Sargodha
Pakistan
;
_publ_contact_author_phone       '0092 48 92 30 914'
_publ_contact_author_fax         '0092 48 32 22 121'
_publ_contact_author_email       'dmntahir_uos@yahoo.com'
_publ_requested_journal          ''
_journal_date_recd_electronic      ?

_journal_date_to_coeditor         ?
_journal_date_from_coeditor       ?
_journal_date_accepted    ?

_journal_date_printers_first      ?
_journal_date_printers_final      ?
_journal_date_proofs_out          ?
_journal_date_proofs_in           ?

_journal_coeditor_name            ?
_journal_coeditor_code     ?
_journal_paper_category      ?
_journal_coeditor_notes
;
;

_journal_techeditor_code      ?
_iucr_compatibility_tag          ?
_journal_techeditor_notes
;
;

_journal_coden_ASTM               ?
_journal_name_full                ?
_journal_year                     ?
_journal_volume                   ?
_journal_issue                    ?
_journal_page_first               ?
_journal_page_last                ?

_journal_suppl_publ_number        ?
_journal_suppl_publ_pages         ?
#==============================================================

loop_
_publ_author_name
_publ_author_address
_publ_author_footnote
_publ_author_email

'Muhammad Haroon'
;
Department of Chemistry
Mirpur University of Science and Technology
Mirpur, Azad Jammun and Kashmir
Pakistan
;
.
;
haroon24486@gmail.com
;
'Tashfeen Akhter'
;
Department of Chemistry
Mirpur University of Science and Technology
Mirpur, Azad Jammun and Kashmir
Pakistan
;
.
;
tashfeenchem@must.edu.pk
;


'Muhammad Nawaz Tahir'
;
Department of Physics
University of Sargodha
Sargodha
Punjab
Pakistan
;
.
;
dmntahir_uos@yahoo.com
;

'Muhammad Khalid'
;
Department of Chemistry, 
Khwaja Fareed University of Engineering & Information Technology, 
Rahim Yar Khan, 64200, 
Pakistan
;
.
;
khalidhej@hotmail.com
;


_audit_creation_date             ?
_audit_creation_method           ?
#==============================================================================

# TEXT

_publ_section_title
;
(E)-ethyl 2-(2-(2-nitrobenzylidene)hydrazinyl)thiazole-4-carboxylate
;

_publ_section_abstract  
; 
; 

_publ_section_comment
;
;


_publ_section_exptl_refinement 
;
;

_publ_section_exptl_prep
;
;

_publ_section_related_literature
;
;

_publ_section_references
;
Bruker  (2005). <i>SADABS</i>. Bruker AXS Inc., Madison, Wisconsin, USA.

Bruker  (2007). <i>APEX2</i> and <i>SAINT</i>. Bruker AXS Inc.,
Madison, Wisconsin, USA.


Farrugia, L. J. (1997). <i>J. Appl. Cryst.</i> <b>30</b>, 565.

Farrugia, L. J. (1999). <i>J. Appl. Cryst.</i> <b>32</b>, 837--838.

Sheldrick, G. M. (2008). <i>Acta Cryst.</i> A<b>64</b>, 112--122.

Sheldrick, G. M. (2015). <i>Acta Cryst.</i> C<b>71</b>, 3--8.

Spek, A. L. (2009). <i>Acta Cryst.</i> D<b>65</b>, 148--155.
;

_publ_section_figure_captions
;
;
_publ_section_acknowledgements
;
;

data_HP106
 
_audit_creation_method            'SHELXL-2018/3'
_shelx_SHELXL_version_number      '2018/3'
_chemical_name_common     ?
_chemical_absolute_configuration   '.'
_chemical_name_systematic
;
(E)-ethyl 2-(2-(2-nitrobenzylidene)hydrazinyl)thiazole-4-carboxylate
;
_chemical_formula_moiety    'C13 H12 N4 O4 S'
_chemical_formula_sum       'C13 H12 N4 O4 S'
_chemical_formula_iupac     'C13 H12 N4 O4 S'
_chemical_formula_weight     320.33

loop_
 _atom_type_symbol
 _atom_type_description
 _atom_type_scat_dispersion_real
 _atom_type_scat_dispersion_imag
 _atom_type_scat_source
 'C'  'C'   0.0033   0.0016
 'International Tables Vol C Tables 4.2.6.8 and 6.1.1.4'
 'H'  'H'   0.0000   0.0000
 'International Tables Vol C Tables 4.2.6.8 and 6.1.1.4'
 'N'  'N'   0.0061   0.0033
 'International Tables Vol C Tables 4.2.6.8 and 6.1.1.4'
 'O'  'O'   0.0106   0.0060
 'International Tables Vol C Tables 4.2.6.8 and 6.1.1.4'
 'S'  'S'   0.1246   0.1234
 'International Tables Vol C Tables 4.2.6.8 and 6.1.1.4'
 
_space_group_crystal_system       monoclinic
_space_group_IT_number            14
_space_group_name_H-M_alt         'P 21/c'
_space_group_name_Hall            '-P 2ybc'
 
_shelx_space_group_comment
;
The symmetry employed for this shelxl refinement is uniquely defined
by the following loop, which should always be used as a source of
symmetry information in preference to the above space-group names.
They are only intended as comments.
;
 
loop_
 _space_group_symop_operation_xyz
 'x, y, z'
 '-x, y+1/2, -z+1/2'
 '-x, -y, -z'
 'x, -y-1/2, z-1/2'
 
_cell_length_a                    14.423(3)
_cell_length_b                    11.270(2)
_cell_length_c                    9.2375(16)
_cell_angle_alpha                 90
_cell_angle_beta                  105.510(7)
_cell_angle_gamma                 90
_cell_volume                      1446.9(5)
_cell_formula_units_Z             4
_cell_measurement_reflns_used           1921
_cell_measurement_theta_min             2.916
_cell_measurement_theta_max            27.885
_cell_measurement_temperature     296(2)
_exptl_crystal_description      needle
_exptl_crystal_colour          'orange'
_exptl_crystal_size_max     0.38
_exptl_crystal_size_mid     0.18
_exptl_crystal_size_min     0.16
_exptl_crystal_density_diffrn     1.471 
_exptl_crystal_density_meas     ?
_exptl_crystal_density_method     'not measured'
_exptl_crystal_F_000                   664
_exptl_absorpt_coefficient_mu     0.248
_exptl_absorpt_correction_type     multi-scan
_exptl_absorpt_process_details     '(SADABS; Bruker, 2005)'
_exptl_absorpt_correction_T_min     0.895
_exptl_absorpt_correction_T_max     0.970
_exptl_special_details  
;
;

_diffrn_ambient_temperature     296(2)
_diffrn_radiation_type      MoK\a
_diffrn_radiation_wavelength     0.71073
_diffrn_radiation_source     'fine-focus sealed tube'
_diffrn_radiation_monochromator     graphite
_diffrn_measurement_device_type 'Bruker Kappa APEXII CCD'
_diffrn_measurement_method     \w
_diffrn_detector_area_resol_mean     7.6 
_diffrn_reflns_number             9460
_diffrn_reflns_av_unetI/netI      0.0839
_diffrn_reflns_av_R_equivalents   0.0596
_diffrn_reflns_limit_h_min        -18
_diffrn_reflns_limit_h_max        18
_diffrn_reflns_limit_k_min        -12
_diffrn_reflns_limit_k_max        14
_diffrn_reflns_limit_l_min        -11
_diffrn_reflns_limit_l_max        12
_diffrn_reflns_theta_min          2.916
_diffrn_reflns_theta_max          27.885
_diffrn_reflns_theta_full         27.885
_diffrn_standards_number     0
_diffrn_standards_interval_count     ?
_diffrn_standards_interval_time     ?
_diffrn_standards_decay_%     ?
_diffrn_measured_fraction_theta_max   0.987
_diffrn_measured_fraction_theta_full  0.987

_refine_special_details
;
Refinement of <i>F</i>^2^ against ALL reflections. The weighted <i>R</i>-factor
<i>wR</i> and goodness of fit <i>S</i> are based on <i>F</i>^2^, conventional
<i>R</i>-factors <i>R</i> are based on <i>F</i>, with <i>F</i> set to zero for
negative <i>F</i>^2^. The threshold expression of <i>F</i>^2^ >
\s(<i>F</i>^2^) is used only for calculating <i>R</i>-factors(gt) <i>etc</i>.
and is not relevant to the choice of reflections for refinement.
<i>R</i>-factors based on <i>F</i>^2^ are statistically about twice as large
as those based on <i>F</i>, and <i>R</i>- factors based on ALL data will be
even larger.
;
_reflns_number_total               3409
_reflns_number_gt                  1921
_reflns_threshold_expression     I>2\s(I)
_refine_ls_structure_factor_coef     Fsqd
_refine_ls_matrix_type     full
_refine_ls_R_factor_all           0.1199
_refine_ls_R_factor_gt            0.0612
_refine_ls_wR_factor_ref          0.1660
_refine_ls_wR_factor_gt           0.1380
_refine_ls_goodness_of_fit_ref    1.012
_refine_ls_restrained_S_all       1.012
_refine_ls_number_reflns          3409
_refine_ls_number_parameters      200
_refine_ls_number_restraints     0
_refine_ls_hydrogen_treatment    constr
_refine_ls_weighting_scheme     calc
_refine_ls_weighting_details
'w=1/[\s^2^(Fo^2^)+(0.0721P)^2^] where P=(Fo^2^+2Fc^2^)/3'
_atom_sites_solution_hydrogens     geom
_atom_sites_solution_primary     direct
_atom_sites_solution_secondary     difmap
_refine_ls_shift/su_max      0.000
_refine_ls_shift/su_mean      0.000
  
_computing_data_collection     'APEX2 (Bruker, 2007)'
_computing_cell_refinement     'SAINT (Bruker, 2007)'
_computing_data_reduction      'SAINT (Bruker, 2007)'
_computing_structure_solution     'SHELXS97 (Sheldrick, 2008)'
_computing_structure_refinement   'SHELXL-2018/3 (Sheldrick, 2015)'
_computing_molecular_graphics     
'ORTEP-3 for Windows (Farrugia, 1997) and PLATON (Spek, 2009)'
_computing_publication_material   
;
WinGX (Farrugia, 1999) and PLATON (Spek, 2009)
;

loop_
 _atom_site_label
 _atom_site_type_symbol
 _atom_site_fract_x
 _atom_site_fract_y
 _atom_site_fract_z
 _atom_site_U_iso_or_equiv
 _atom_site_adp_type
 _atom_site_occupancy
 _atom_site_site_symmetry_order  
 _atom_site_calc_flag
 _atom_site_refinement_flags_posn
 _atom_site_refinement_flags_adp
 _atom_site_refinement_flags_occupancy
 _atom_site_disorder_assembly
 _atom_site_disorder_group
S1 S 0.11922(5) 0.49441(7) -0.04097(8) 0.0467(3) Uani 1 1 d . . . . .
O1 O 0.4017(2) -0.0200(2) 0.5655(3) 0.0944(9) Uani 1 1 d . . . . .
O2 O 0.34633(18) 0.0005(2) 0.3276(3) 0.0703(7) Uani 1 1 d . . . . .
O3 O -0.12138(16) 0.51179(19) -0.4765(2) 0.0656(7) Uani 1 1 d . . . . .
O4 O -0.11637(16) 0.3153(2) -0.4525(2) 0.0729(8) Uani 1 1 d . . . . .
N1 N 0.37584(17) 0.0418(3) 0.4536(3) 0.0541(7) Uani 1 1 d . . . . .
N2 N 0.20365(16) 0.2965(2) 0.1515(2) 0.0407(6) Uani 1 1 d . . . . .
N3 N 0.13239(16) 0.2618(2) 0.0314(2) 0.0443(6) Uani 1 1 d . . . . .
H3A H 0.116082 0.188351 0.018420 0.053 Uiso 1 1 calc R U . . .
N4 N 0.01948(16) 0.3212(2) -0.1881(2) 0.0391(6) Uani 1 1 d . . . . .
C1 C 0.38374(19) 0.1710(3) 0.4742(3) 0.0420(7) Uani 1 1 d . . . . .
C2 C 0.4546(2) 0.2089(3) 0.5983(3) 0.0556(8) Uani 1 1 d . . . . .
H2 H 0.492728 0.153879 0.662654 0.067 Uiso 1 1 calc R U . . .
C3 C 0.4680(2) 0.3272(4) 0.6255(4) 0.0633(10) Uani 1 1 d . . . . .
H3 H 0.516178 0.353433 0.707735 0.076 Uiso 1 1 calc R U . . .
C4 C 0.4102(2) 0.4080(3) 0.5308(4) 0.0628(9) Uani 1 1 d . . . . .
H4 H 0.418770 0.488854 0.550099 0.075 Uiso 1 1 calc R U . . .
C5 C 0.3396(2) 0.3695(3) 0.4077(3) 0.0517(8) Uani 1 1 d . . . . .
H5 H 0.300943 0.425310 0.345569 0.062 Uiso 1 1 calc R U . . .
C6 C 0.32450(19) 0.2496(3) 0.3734(3) 0.0393(7) Uani 1 1 d . . . . .
C7 C 0.24738(18) 0.2150(3) 0.2410(3) 0.0402(7) Uani 1 1 d . . . . .
H7 H 0.230630 0.135640 0.222399 0.048 Uiso 1 1 calc R U . . .
C8 C 0.08717(19) 0.3458(2) -0.0683(3) 0.0365(6) Uani 1 1 d . . . . .
C9 C 0.0336(2) 0.5257(3) -0.2040(3) 0.0463(7) Uani 1 1 d . . . . .
H9 H 0.019481 0.601307 -0.244243 0.056 Uiso 1 1 calc R U . . .
C10 C -0.01083(19) 0.4251(3) -0.2661(3) 0.0391(7) Uani 1 1 d . . . . .
C11 C -0.0882(2) 0.4245(3) -0.4078(3) 0.0474(7) Uani 1 1 d . . . . .
C12 C -0.1925(3) 0.3028(4) -0.5938(4) 0.0901(13) Uani 1 1 d . . . . .
H12A H -0.196621 0.374311 -0.653742 0.108 Uiso 1 1 calc R U . . .
H12B H -0.178382 0.236542 -0.651466 0.108 Uiso 1 1 calc R U . . .
C13 C -0.2804(3) 0.2832(5) -0.5571(6) 0.125(2) Uani 1 1 d . . . . .
H13A H -0.275029 0.213485 -0.495722 0.187 Uiso 1 1 calc R U . . .
H13B H -0.331101 0.272434 -0.647630 0.187 Uiso 1 1 calc R U . . .
H13C H -0.294769 0.350439 -0.503016 0.187 Uiso 1 1 calc R U . . .
 
loop_
 _atom_site_aniso_label
 _atom_site_aniso_U_11
 _atom_site_aniso_U_22
 _atom_site_aniso_U_33
 _atom_site_aniso_U_23
 _atom_site_aniso_U_13
 _atom_site_aniso_U_12
S1 0.0502(5) 0.0383(5) 0.0443(4) -0.0015(4) -0.0001(3) -0.0061(3)
O1 0.117(2) 0.072(2) 0.0689(16) 0.0340(14) -0.0195(15) 0.0011(16)
O2 0.0817(17) 0.0498(15) 0.0624(15) -0.0062(12) -0.0101(13) 0.0078(12)
O3 0.0835(17) 0.0407(14) 0.0532(13) 0.0113(11) -0.0154(12) 0.0133(11)
O4 0.0819(18) 0.0458(16) 0.0607(14) 0.0059(12) -0.0333(12) -0.0032(12)
N1 0.0459(15) 0.0498(17) 0.0539(16) 0.0101(14) -0.0085(12) 0.0032(13)
N2 0.0401(13) 0.0406(14) 0.0344(12) -0.0007(11) -0.0022(10) -0.0007(11)
N3 0.0471(14) 0.0343(14) 0.0385(13) 0.0002(11) -0.0109(10) -0.0033(11)
N4 0.0406(13) 0.0335(14) 0.0359(12) 0.0028(11) -0.0022(10) 0.0012(10)
C1 0.0367(15) 0.0490(19) 0.0360(15) -0.0006(14) 0.0022(12) 0.0018(13)
C2 0.0463(18) 0.072(3) 0.0397(16) -0.0041(17) -0.0046(14) 0.0074(17)
C3 0.050(2) 0.079(3) 0.0492(19) -0.0210(19) -0.0069(16) 0.0020(19)
C4 0.064(2) 0.053(2) 0.062(2) -0.0217(18) 0.0024(18) -0.0032(18)
C5 0.0532(19) 0.044(2) 0.0486(17) -0.0056(15) -0.0021(15) 0.0013(15)
C6 0.0361(15) 0.0470(18) 0.0323(14) 0.0018(13) 0.0047(12) 0.0016(13)
C7 0.0399(16) 0.0386(17) 0.0372(15) 0.0005(13) 0.0016(13) -0.0021(13)
C8 0.0379(15) 0.0340(16) 0.0344(14) 0.0005(12) 0.0041(12) 0.0018(12)
C9 0.0548(18) 0.0357(18) 0.0432(16) 0.0060(13) 0.0041(14) -0.0002(14)
C10 0.0445(17) 0.0330(16) 0.0357(14) 0.0059(13) 0.0034(13) 0.0039(13)
C11 0.0525(19) 0.042(2) 0.0419(16) 0.0034(15) 0.0028(14) 0.0056(15)
C12 0.087(3) 0.075(3) 0.078(3) 0.009(2) -0.032(2) -0.009(2)
C13 0.082(3) 0.111(4) 0.151(5) 0.044(3) -0.021(3) -0.014(3)
 
_geom_special_details
;
 All esds (except the esd in the dihedral angle between two l.s. planes)
 are estimated using the full covariance matrix.  The cell esds are taken
 into account individually in the estimation of esds in distances, angles
 and torsion angles; correlations between esds in cell parameters are only
 used when they are defined by crystal symmetry.  An approximate (isotropic)
 treatment of cell esds is used for estimating esds involving l.s. planes.
;
 
loop_
 _geom_bond_atom_site_label_1
 _geom_bond_atom_site_label_2
 _geom_bond_distance
 _geom_bond_site_symmetry_2
 _geom_bond_publ_flag
S1 C9 1.710(3) . ?
S1 C8 1.738(3) . ?
O1 N1 1.219(3) . ?
O2 N1 1.220(3) . ?
O3 C11 1.199(3) . ?
O4 C11 1.327(4) . ?
O4 C12 1.471(4) . ?
N1 C1 1.469(4) . ?
N2 C7 1.283(3) . ?
N2 N3 1.353(3) . ?
N3 C8 1.359(3) . ?
N3 H3A 0.8600 . ?
N4 C8 1.295(3) . ?
N4 C10 1.383(3) . ?
C1 C2 1.384(4) . ?
C1 C6 1.398(4) . ?
C2 C3 1.361(5) . ?
C2 H2 0.9300 . ?
C3 C4 1.379(5) . ?
C3 H3 0.9300 . ?
C4 C5 1.378(4) . ?
C4 H4 0.9300 . ?
C5 C6 1.392(4) . ?
C5 H5 0.9300 . ?
C6 C7 1.469(4) . ?
C7 H7 0.9300 . ?
C9 C10 1.352(4) . ?
C9 H9 0.9300 . ?
C10 C11 1.476(4) . ?
C12 C13 1.415(5) . ?
C12 H12A 0.9700 . ?
C12 H12B 0.9700 . ?
C13 H13A 0.9600 . ?
C13 H13B 0.9600 . ?
C13 H13C 0.9600 . ?
 
loop_
 _geom_angle_atom_site_label_1
 _geom_angle_atom_site_label_2
 _geom_angle_atom_site_label_3
 _geom_angle
 _geom_angle_site_symmetry_1
 _geom_angle_site_symmetry_3
 _geom_angle_publ_flag
C9 S1 C8 88.25(14) . . ?
C11 O4 C12 117.3(3) . . ?
O1 N1 O2 122.8(3) . . ?
O1 N1 C1 117.4(3) . . ?
O2 N1 C1 119.8(3) . . ?
C7 N2 N3 117.2(2) . . ?
N2 N3 C8 118.4(2) . . ?
N2 N3 H3A 120.8 . . ?
C8 N3 H3A 120.8 . . ?
C8 N4 C10 109.0(2) . . ?
C2 C1 C6 122.7(3) . . ?
C2 C1 N1 115.3(3) . . ?
C6 C1 N1 122.0(2) . . ?
C3 C2 C1 119.5(3) . . ?
C3 C2 H2 120.3 . . ?
C1 C2 H2 120.3 . . ?
C2 C3 C4 119.9(3) . . ?
C2 C3 H3 120.1 . . ?
C4 C3 H3 120.1 . . ?
C5 C4 C3 120.2(3) . . ?
C5 C4 H4 119.9 . . ?
C3 C4 H4 119.9 . . ?
C4 C5 C6 122.0(3) . . ?
C4 C5 H5 119.0 . . ?
C6 C5 H5 119.0 . . ?
C5 C6 C1 115.6(3) . . ?
C5 C6 C7 119.0(3) . . ?
C1 C6 C7 125.3(3) . . ?
N2 C7 C6 118.6(3) . . ?
N2 C7 H7 120.7 . . ?
C6 C7 H7 120.7 . . ?
N4 C8 N3 123.1(3) . . ?
N4 C8 S1 116.1(2) . . ?
N3 C8 S1 120.8(2) . . ?
C10 C9 S1 110.4(2) . . ?
C10 C9 H9 124.8 . . ?
S1 C9 H9 124.8 . . ?
C9 C10 N4 116.2(3) . . ?
C9 C10 C11 122.7(3) . . ?
N4 C10 C11 121.2(3) . . ?
O3 C11 O4 123.4(3) . . ?
O3 C11 C10 124.5(3) . . ?
O4 C11 C10 112.1(3) . . ?
C13 C12 O4 107.8(4) . . ?
C13 C12 H12A 110.1 . . ?
O4 C12 H12A 110.1 . . ?
C13 C12 H12B 110.1 . . ?
O4 C12 H12B 110.1 . . ?
H12A C12 H12B 108.5 . . ?
C12 C13 H13A 109.5 . . ?
C12 C13 H13B 109.5 . . ?
H13A C13 H13B 109.5 . . ?
C12 C13 H13C 109.5 . . ?
H13A C13 H13C 109.5 . . ?
H13B C13 H13C 109.5 . . ?
 
loop_
 _geom_torsion_atom_site_label_1
 _geom_torsion_atom_site_label_2
 _geom_torsion_atom_site_label_3
 _geom_torsion_atom_site_label_4
 _geom_torsion
 _geom_torsion_site_symmetry_1
 _geom_torsion_site_symmetry_2
 _geom_torsion_site_symmetry_3
 _geom_torsion_site_symmetry_4
 _geom_torsion_publ_flag
C7 N2 N3 C8 -177.6(2) . . . . ?
O1 N1 C1 C2 27.1(4) . . . . ?
O2 N1 C1 C2 -151.3(3) . . . . ?
O1 N1 C1 C6 -153.9(3) . . . . ?
O2 N1 C1 C6 27.7(4) . . . . ?
C6 C1 C2 C3 0.2(4) . . . . ?
N1 C1 C2 C3 179.2(3) . . . . ?
C1 C2 C3 C4 1.0(5) . . . . ?
C2 C3 C4 C5 -0.9(5) . . . . ?
C3 C4 C5 C6 -0.5(5) . . . . ?
C4 C5 C6 C1 1.7(4) . . . . ?
C4 C5 C6 C7 179.5(3) . . . . ?
C2 C1 C6 C5 -1.5(4) . . . . ?
N1 C1 C6 C5 179.6(2) . . . . ?
C2 C1 C6 C7 -179.2(2) . . . . ?
N1 C1 C6 C7 1.9(4) . . . . ?
N3 N2 C7 C6 -179.4(2) . . . . ?
C5 C6 C7 N2 7.8(4) . . . . ?
C1 C6 C7 N2 -174.5(2) . . . . ?
C10 N4 C8 N3 -179.5(2) . . . . ?
C10 N4 C8 S1 -0.1(3) . . . . ?
N2 N3 C8 N4 178.6(2) . . . . ?
N2 N3 C8 S1 -0.7(3) . . . . ?
C9 S1 C8 N4 0.4(2) . . . . ?
C9 S1 C8 N3 179.8(2) . . . . ?
C8 S1 C9 C10 -0.7(2) . . . . ?
S1 C9 C10 N4 0.8(3) . . . . ?
S1 C9 C10 C11 -180.0(2) . . . . ?
C8 N4 C10 C9 -0.5(3) . . . . ?
C8 N4 C10 C11 -179.7(2) . . . . ?
C12 O4 C11 O3 -0.1(5) . . . . ?
C12 O4 C11 C10 -179.3(3) . . . . ?
C9 C10 C11 O3 -3.5(5) . . . . ?
N4 C10 C11 O3 175.7(3) . . . . ?
C9 C10 C11 O4 175.7(3) . . . . ?
N4 C10 C11 O4 -5.1(4) . . . . ?
C11 O4 C12 C13 -100.2(4) . . . . ?
 
loop_
 _geom_hbond_atom_site_label_D 
 _geom_hbond_atom_site_label_H 
 _geom_hbond_atom_site_label_A 
 _geom_hbond_distance_DH 
 _geom_hbond_distance_HA 
 _geom_hbond_distance_DA 
 _geom_hbond_angle_DHA 
 _geom_hbond_site_symmetry_A 
 _geom_hbond_publ_flag
N3 H3A O3  0.86 2.03 2.860(3) 161.1 2_544 yes
C5 H5 N2  0.93 2.44 2.764(4) 100.5 . yes
C7 H7 O2  0.93 2.28 2.812(4) 116.1 . yes
C12 H12A O3  0.97 2.30 2.679(5) 102.0 . yes
C9 H9 N4  0.93 2.58 3.502(4) 170.6 2_554 yes
C3 H3 O1  0.93 2.55 3.432(4) 158.6 2_656 yes
 
_refine_diff_density_max    0.361
_refine_diff_density_min   -0.292
_refine_diff_density_rms    0.056

_shelx_res_file
;

TITL HP106 in P2(1)/c ORANGE NEEDLE
    shelx.res
    created by SHELXL-2018/3 at 13:33:30 on 23-Dec-2020
CELL 0.71073 14.4233 11.2699 9.2375 90.000 105.510 90.000
ZERR 4.00 0.0030 0.0023 0.0016 0.000 0.007 0.000
LATT 1
SYMM -x, y+1/2, -z+1/2
SFAC C   H   N   O   S
UNIT 52  48  16  16  4
ACTA
L.S. 40
BOND $H
HTAB
CONF
LIST 4
FMAP 2
PLAN 10
TEMP 23.000
SIZE 0.38 0.18 0.16
EQIV $1 -x, y-1/2, -z-1/2
HTAB N3 O3_$1
HTAB C5 N2
HTAB C7 O2
HTAB C12 O3
EQIV $2 -x, y+1/2, -z-1/2
HTAB C9 N4_$2
EQIV $3 1-x,1/2+y,3/2-z
HTAB C3 O1_$3
MPLA 3 N1 O1 O2
MPLA 9 C1 C2 C3 C4 C5 C6 C7 N2 N3
MPLA 5 C8 C9 C10 N4 S1
MPLA 3 C11 O3 O4 C12 C13
OMIT  1   0   0
WGHT    0.072100
FVAR       0.20082
S1    5    0.119221    0.494415   -0.040967    11.00000    0.05017    0.03831 =
         0.04429   -0.00154   -0.00011   -0.00609
O1    4    0.401694   -0.019957    0.565549    11.00000    0.11667    0.07195 =
         0.06894    0.03404   -0.01947    0.00109
O2    4    0.346328    0.000517    0.327586    11.00000    0.08165    0.04984 =
         0.06238   -0.00619   -0.01008    0.00776
O3    4   -0.121384    0.511786   -0.476549    11.00000    0.08348    0.04067 =
         0.05322    0.01128   -0.01542    0.01332
O4    4   -0.116366    0.315312   -0.452548    11.00000    0.08186    0.04583 =
         0.06070    0.00589   -0.03332   -0.00324
N1    3    0.375843    0.041790    0.453612    11.00000    0.04592    0.04979 =
         0.05390    0.01007   -0.00845    0.00318
N2    3    0.203649    0.296451    0.151487    11.00000    0.04013    0.04064 =
         0.03443   -0.00072   -0.00222   -0.00072
N3    3    0.132394    0.261788    0.031395    11.00000    0.04714    0.03434 =
         0.03848    0.00024   -0.01086   -0.00327
AFIX  43
H3A   2    0.116082    0.188351    0.018420    11.00000   -1.20000
AFIX   0
N4    3    0.019481    0.321226   -0.188082    11.00000    0.04064    0.03349 =
         0.03594    0.00281   -0.00224    0.00122
C1    1    0.383738    0.171023    0.474178    11.00000    0.03668    0.04904 =
         0.03604   -0.00061    0.00220    0.00176
C2    1    0.454594    0.208853    0.598300    11.00000    0.04632    0.07151 =
         0.03970   -0.00405   -0.00463    0.00745
AFIX  43
H2    2    0.492728    0.153879    0.662654    11.00000   -1.20000
AFIX   0
C3    1    0.468044    0.327170    0.625471    11.00000    0.04973    0.07921 =
         0.04920   -0.02098   -0.00693    0.00199
AFIX  43
H3    2    0.516178    0.353433    0.707735    11.00000   -1.20000
AFIX   0
C4    1    0.410162    0.408040    0.530783    11.00000    0.06435    0.05342 =
         0.06217   -0.02169    0.00240   -0.00320
AFIX  43
H4    2    0.418770    0.488854    0.550099    11.00000   -1.20000
AFIX   0
C5    1    0.339628    0.369494    0.407670    11.00000    0.05320    0.04416 =
         0.04860   -0.00562   -0.00213    0.00128
AFIX  43
H5    2    0.300943    0.425310    0.345569    11.00000   -1.20000
AFIX   0
C6    1    0.324497    0.249611    0.373398    11.00000    0.03608    0.04702 =
         0.03226    0.00180    0.00467    0.00157
C7    1    0.247384    0.214967    0.240968    11.00000    0.03987    0.03856 =
         0.03718    0.00049    0.00161   -0.00214
AFIX  43
H7    2    0.230630    0.135640    0.222399    11.00000   -1.20000
AFIX   0
C8    1    0.087173    0.345769   -0.068305    11.00000    0.03794    0.03399 =
         0.03437    0.00046    0.00411    0.00180
C9    1    0.033563    0.525721   -0.203967    11.00000    0.05476    0.03566 =
         0.04322    0.00605    0.00410   -0.00021
AFIX  43
H9    2    0.019481    0.601307   -0.244243    11.00000   -1.20000
AFIX   0
C10   1   -0.010834    0.425082   -0.266088    11.00000    0.04453    0.03297 =
         0.03566    0.00591    0.00337    0.00385
C11   1   -0.088165    0.424534   -0.407834    11.00000    0.05248    0.04205 =
         0.04191    0.00344    0.00285    0.00563
C12   1   -0.192492    0.302837   -0.593844    11.00000    0.08658    0.07490 =
         0.07774    0.00937   -0.03178   -0.00866
AFIX  23
H12A  2   -0.196621    0.374311   -0.653742    11.00000   -1.20000
H12B  2   -0.178382    0.236542   -0.651466    11.00000   -1.20000
AFIX   0
C13   1   -0.280417    0.283222   -0.557099    11.00000    0.08219    0.11132 =
         0.15107    0.04396   -0.02118   -0.01434
AFIX 137
H13A  2   -0.275029    0.213485   -0.495722    11.00000   -1.50000
H13B  2   -0.331101    0.272434   -0.647630    11.00000   -1.50000
H13C  2   -0.294769    0.350439   -0.503016    11.00000   -1.50000
AFIX   0
HKLF 4 1 1 0 0 0 1 0 0 0 1


REM  HP106 in P2(1)/c ORANGE NEEDLE
REM wR2 = 0.1660, GooF = S = 1.012, Restrained GooF = 1.012 for all data
REM R1 = 0.0612 for 1921 Fo > 4sig(Fo) and 0.1199 for all 3409 data
REM 200 parameters refined using 0 restraints

END

WGHT      0.0709      0.0000

REM Instructions for potential hydrogen bonds
HTAB N3 O3_$1
HTAB C7 O2
HTAB C9 N4_$2

REM Highest difference peak  0.361,  deepest hole -0.292,  1-sigma level  0.056
Q1    1  -0.2346  0.2576 -0.6801  11.00000  0.05    0.36
Q2    1  -0.1639  0.3464 -0.3819  11.00000  0.05    0.27
Q3    1   0.1035  0.4130 -0.0466  11.00000  0.05    0.25
Q4    1   0.2219  0.3778  0.1457  11.00000  0.05    0.23
Q5    1   0.3153  0.4550  0.2560  11.00000  0.05    0.22
Q6    1   0.2852  0.2427  0.3195  11.00000  0.05    0.20
Q7    1  -0.0162  0.2795 -0.1756  11.00000  0.05    0.20
Q8    1   0.0082  0.3738 -0.2398  11.00000  0.05    0.20
Q9    1  -0.2395  0.3629 -0.5412  11.00000  0.05    0.19
Q10   1   0.1645  0.4390 -0.0625  11.00000  0.05    0.19
;
_shelx_res_checksum   66662

_shelx_hkl_file
;
   0   0   1   -0.95    0.09
   0   0   1   -1.05    0.08
   0   0  -1   -0.92    0.08
   0   0   1   -1.04    0.06
   0   0  -1   -1.14    0.04
   0   0   2  768.80   37.69
   0   0  -2  797.41   37.07
   0   0   2  749.60   36.85
   0   0  -2  666.08   37.67
   0   0  -3    0.28    0.22
   0   0  -3    0.14    0.13
   0   0   3    0.00    0.14
   0   0   3    0.12    0.21
   0   0  -4   27.95    1.65
   0   0   4   27.76    1.72
   0   0   4   29.17    1.67
   0   0  -5    0.02    0.19
   0   0   5   -0.10    0.17
   0   0   5   -0.18    0.29
   0   0  -6    3.75    0.52
   0   0   6    3.84    0.71
   0   0   7   -0.09    0.36
   0   0  -7   -0.10    0.23
   0   0   8    5.88    1.03
   0   0  -8    5.73    0.77
   0   0   9    0.34    0.60
   0   0  10    6.76    1.19
   0   0  11   -1.11    0.59
   0   1   1   96.27    4.67
   0   1  -1   85.49    4.60
   0   1  -2    1.30    0.23
   0   1  -2    0.65    0.22
   0   1   2    1.03    0.17
   0   1  -2    0.71    0.20
   0  -1  -2    0.89    0.16
   0  -1   2    0.69    0.21
   0  -1   2    0.84    0.23
   0  -1  -2    1.10    0.24
   0   1  -3    4.40    0.54
   0   1  -3    5.17    0.50
   0   1   3    4.13    0.40
   0  -1   3    3.84    0.51
   0  -1  -3    4.66    0.54
   0  -1  -3    4.14    0.41
   0  -1   3    4.75    0.50
   0   1  -4    0.41    0.21
   0   1   4    0.29    0.32
   0   1   4    0.32    0.18
   0  -1  -4    0.87    0.22
   0  -1   4    0.53    0.31
   0   1   5   18.73    1.19
   0   1  -5   17.09    1.23
   0   1   5   16.52    1.34
   0  -1  -5   19.38    1.18
   0  -1   5   18.43    1.30
   0   1   6   -0.16    0.35
   0   1  -6   -0.06    0.21
   0   1   6    0.28    0.28
   0  -1   6   -0.25    0.32
   0  -1  -6    0.05    0.18
   0   1  -7    5.12    0.72
   0   1   7    6.25    0.97
   0  -1  -7    5.46    0.66
   0  -1   7    5.78    0.88
   0   1  -8    0.66    0.36
   0   1   8    0.53    0.53
   0  -1  -8    1.02    0.38
   0  -1   8    1.59    0.60
   0   1  -9   17.80    1.48
   0   1   9   19.48    1.99
   0  -1   9   20.09    1.90
   0   1  10    1.82    0.87
   0  -1  10    1.87    0.81
   0   1  11    2.67    1.04
   0  -1  11    2.96    0.92
   0   2  -1   66.51    3.26
   0   2   1   69.19    3.17
   0  -2   1   55.08    3.25
   0   2  -2   46.97    2.56
   0   2   2   51.18    2.65
   0   2  -2   52.79    2.68
   0  -2   2   48.60    2.67
   0   2  -3    4.05    0.44
   0   2  -3    4.30    0.51
   0   2  -3    3.00    0.47
   0   2   3    5.01    0.46
   0  -2  -3    4.27    0.54
   0  -2   3    4.12    0.44
   0  -2   3    3.52    0.50
   0  -2  -3    4.32    0.42
   0  -2  -3    3.77    0.30
   0   2  -4   80.82    4.46
   0   2   4   79.54    4.31
   0  -2  -4   82.21    4.32
   0  -2   4   78.72    4.44
   0  -2  -4   87.52    4.11
   0  -2   4   79.52    4.28
   0   2   5   66.26    3.48
   0   2  -5   68.45    3.63
   0   2   5   60.68    3.61
   0  -2   5   62.39    3.48
   0  -2  -5   60.87    3.44
   0  -2  -5   64.41    3.29
   0   2   6    0.88    0.50
   0   2  -6    0.35    0.27
   0   2   6    0.87    0.29
   0  -2   6   -0.20    0.34
   0  -2  -6    0.71    0.26
   0  -2  -6    0.46    0.22
   0   2  -7    7.94    0.92
   0   2   7    6.41    1.01
   0  -2  -7    7.50    0.74
   0  -2   7    5.01    0.81
   0   2  -8   12.63    1.26
   0   2   8   11.83    1.48
   0  -2  -8   11.39    0.95
   0  -2   8   11.33    1.27
   0   2   9    0.89    0.74
   0  -2   9    1.38    0.65
   0   2  10   -0.05    0.61
   0  -2  10    0.68    0.71
   0   2  11   -0.07    0.70
   0  -2  11   -0.24    0.76
   0   3   1  230.37   10.67
   0   3  -1  210.33   10.82
   0  -3   1  209.69   10.84
   0   3   2    0.46    0.12
   0   3   2    0.49    0.20
   0   3  -2    0.55    0.15
   0   3  -2   -0.02    0.17
   0  -3   2    0.22    0.21
   0   3   3    5.75    0.53
   0   3  -3    5.29    0.61
   0   3  -3    5.23    0.49
   0  -3   3    3.89    0.55
   0   3   4   30.09    1.79
   0   3  -4   28.90    1.92
   0   3  -4   32.46    1.76
   0  -3  -4   29.67    1.78
   0  -3   4   31.56    1.74
   0  -3   4   29.42    1.90
   0   3  -5    2.92    0.57
   0   3   5    4.40    0.51
   0  -3   5    3.60    0.53
   0  -3  -5    3.52    0.48
   0   3  -6    6.24    0.82
   0   3   6    5.65    0.94
   0   3   6    7.48    0.73
   0  -3  -6    6.35    0.50
   0  -3   6    5.56    0.72
   0  -3  -6    6.24    0.66
   0   3  -7   13.86    1.29
   0   3   7   13.29    1.48
   0  -3  -7    9.95    0.88
   0  -3   7   11.24    1.13
   0   3  -8    9.28    1.12
   0   3   8    7.85    1.24
   0  -3   8    7.63    1.03
   0   3  -9    2.95    0.67
   0   3   9    2.19    0.85
   0  -3   9    1.50    0.61
   0   3  10    0.01    0.66
   0  -3  10    0.13    0.59
   0   3  11    3.65    1.18
   0  -4   1    0.15    0.14
   0   4   2   79.21    3.90
   0   4  -2   76.33    4.04
   0  -4   2   77.48    4.07
   0   4  -3   41.73    2.44
   0   4   3   44.18    2.47
   0   4  -3   43.15    2.29
   0  -4   3   44.09    2.47
   0   4  -4   18.78    1.35
   0   4   4   16.58    1.16
   0   4  -4   17.60    1.10
   0  -4   4   16.11    1.23
   0   4  -5    0.90    0.38
   0   4   5    0.85    0.32
   0  -4   5    0.24    0.35
   0   4   6    6.72    1.02
   0   4  -6    7.86    0.98
   0   4   7    1.72    0.75
   0   4  -7    3.17    0.67
   0   4  -8    0.76    0.44
   0   4   8    0.95    0.65
   0   4  -9   -0.17    0.36
   0   4   9   -0.40    0.60
   0   4  10    4.94    1.24
   0   4  11    0.37    0.86
   0  -5   1  166.77    8.40
   0   5   2    0.01    0.17
   0   5  -2    0.03    0.17
   0  -5   2   -0.24    0.19
   0   5  -3   17.95    1.20
   0   5   3   18.36    1.02
   0   5  -3   18.99    1.08
   0  -5   3   18.80    1.24
   0   5  -4    4.32    0.49
   0  -5   4    3.77    0.62
   0   5  -5    4.54    0.78
   0  -5   5    4.65    0.76
   0   5   6    2.36    0.69
   0   5  -6    2.88    0.65
   0   5  -7    3.71    0.79
   0   5   7    4.06    0.91
   0   5   8    3.96    1.02
   0   5  -8    3.73    0.83
   0   5   9    3.10    1.04
   0   5  -9    3.51    0.83
   0   5  10    0.14    0.91
   0   5  11    1.06    0.98
   0   6   1    0.40    0.26
   0  -6   1    1.04    0.22
   0   6   2   56.19    2.93
   0  -6   2   54.17    2.98
   0   6   3    0.18    0.19
   0   6  -3    0.60    0.30
   0   6  -3    0.35    0.22
   0  -6   3    0.32    0.28
   0   6  -4    3.49    0.44
   0  -6   4    4.08    0.63
   0   6  -5   11.75    0.89
   0   6  -5   12.82    1.38
   0  -6   5   12.61    1.24
   0   6  -6    5.49    0.96
   0   6   7   -0.42    0.56
   0   6  -7   -0.39    0.38
   0   6  -8   14.38    1.65
   0   6   8   16.03    1.87
   0   6   9    0.57    0.84
   0   6  -9    1.33    0.62
   0   6  10    1.08    1.00
   0  -7   0   -0.05    0.15
   0   7   1   42.77    2.31
   0  -7   1   37.54    2.13
   0   7   2    0.45    0.27
   0  -7   2    0.69    0.27
   0   7   3    1.49    0.30
   0  -7   3    1.19    0.39
   0   7  -4   20.91    1.18
   0  -7   4   16.23    1.33
   0   7  -5    1.13    0.58
   0   7  -6   24.57    2.01
   0   7   7    9.02    1.36
   0   7  -7    9.20    1.33
   0   7  -8    3.21    0.87
   0   7   8    2.40    0.98
   0   7  -9    2.16    0.77
   0   7   9    1.34    0.93
   0   7 -10   -0.45    0.54
   0   7  10    0.41    0.93
   0  -8   0    7.99    0.55
   0   8   1    0.85    0.39
   0  -8   1    1.15    0.25
   0   8   2   18.47    1.29
   0  -8   2   20.15    1.24
   0   8   3   37.21    2.07
   0  -8   3   35.58    2.16
   0   8   4    0.89    0.28
   0  -8   4    1.41    0.46
   0   8  -6    0.92    0.58
   0   8   7    1.94    0.86
   0   8  -7    4.78    0.99
   0   8   8    1.04    0.84
   0   8  -8    1.43    0.73
   0   8   9    0.77    0.88
   0   8  -9    0.13    0.50
   0  -9   0   -0.04    0.18
   0  -9   1    6.59    0.55
   0   9   2   22.46    1.58
   0  -9   2   25.45    1.48
   0   9   3   -0.13    0.29
   0  -9   3    0.34    0.34
   0   9  -6    0.00    0.49
   0   9  -7    0.04    0.49
   0   9   7   -0.31    0.60
   0   9  -8   -0.43    0.56
   0   9   8   -0.12    0.76
   0   9   9    1.19    1.02
   0   9  -9    0.40    0.70
   0  10   0   31.76    2.16
   0  10   1    9.24    1.06
   0  10   2    3.01    0.60
   0  10   3    1.57    0.47
   0  10   6    1.37    0.83
   0  10  -6    1.01    0.68
   0  10  -7    0.41    0.64
   0  10   7   -0.02    0.68
   0  10   8    1.59    0.95
   0  10  -8   -0.16    0.70
   0  11   0    0.62    0.47
   0  11  -1    0.46    0.45
   0  11   1   -0.10    0.39
   0  11   2   -0.03    0.38
   0  11   6    1.94    0.94
   0  11  -6    0.61    0.54
   0  11  -7    0.43    0.67
   0  11   7    0.95    0.99
   0  12   0   13.18    1.49
   0  12   1    0.36    0.50
   0  12  -1   -0.28    0.44
   0  12  -2    6.38    1.10
   0  12  -6   -0.48    0.59
   0  12   6   -0.36    0.87
   0  13   0   -0.61    0.46
   0  13  -1    3.26    0.92
   0  13  -2    1.24    0.73
   0  13  -3    1.61    0.80
   0  13  -4    0.24    0.57
   0  13   5   -0.29    0.93
   0  13  -5    0.33    0.63
   0  14  -1    1.74    0.85
   0  14  -2    0.91    0.74
   0  14  -3    1.17    0.80
  -1   0  11   -0.04    0.77
  -1   0  10    1.75    0.72
  -1   0   9    0.03    0.54
   1   0  -8   24.59    1.59
  -1   0   8   22.29    1.82
  -1   0   7   -0.19    0.34
   1   0  -7   -0.08    0.22
   1   0  -6   20.12    1.25
  -1   0   6   17.68    1.42
   1   0  -5    0.01    0.16
  -1   0   5    0.75    0.36
  -1   0   4   28.32    1.73
  -1   0   4   26.98    1.77
   1   0  -4   28.66    1.60
   1   0  -3   -0.05    0.20
  -1   0   3   -0.06    0.22
  -1   0   3   -0.18    0.20
   1   0  -3   -0.09    0.10
   1   0  -3   -0.09    0.17
   1   0  -2   86.96    4.35
   1   0  -2   83.01    4.31
  -1   0   2   81.33    4.34
  -1   0   2   83.70    4.31
   1   0  -1   -0.12    0.07
   1   0  -1   -0.13    0.05
   1   0  -1   -0.04    0.07
  -1   0   1    0.01    0.09
  -1   0   1   -0.09    0.06
  -1   0   1   -0.09    0.08
  -1   0   0    0.00    0.04
  -1   0   0   -0.10    0.03
  -1   0  -1    0.00    0.07
   1   0   1   -0.01    0.08
  -1   0  -2   13.85    0.90
   1   0   2   14.53    0.90
  -1   0  -3   -0.04    0.14
  -1   0  -3   -0.18    0.15
   1   0   3    0.21    0.18
  -1   0  -4  252.32   13.06
   1   0   4  256.08   12.83
   1   0   4  253.08   13.07
   1   0   5   -0.41    0.26
  -1   0  -5   -0.07    0.18
  -1   0  -6   22.57    1.50
   1   0   6   21.50    1.58
   1   0   7    0.23    0.46
  -1   0  -7    0.09    0.29
   1   0   8   -0.05    0.56
  -1   0  -8    0.50    0.39
   1   0   9   -0.05    0.57
   1   0  10   -0.04    0.63
   1   0  11   -0.28    0.66
  -1   1  11    0.22    0.75
  -1  -1  11    1.33    0.81
  -1   1  10    5.72    1.21
  -1  -1  10    7.62    1.18
  -1   1   9    6.43    1.19
  -1  -1   9    5.56    1.02
  -1   1   8    0.41    0.58
   1   1  -8    0.00    0.26
  -1  -1   8    0.39    0.48
   1  -1  -8    0.13    0.26
  -1   1   7   20.45    1.65
   1   1  -7   19.18    1.40
   1  -1  -7   20.76    1.33
  -1  -1   7   22.83    1.63
   1   1  -6    0.60    0.27
  -1   1   6    0.56    0.44
  -1  -1   6    1.64    0.49
   1  -1  -6    0.82    0.22
  -1   1   5    1.22    0.46
  -1   1   5    1.51    0.26
   1   1  -5    1.45    0.32
  -1  -1   5    1.83    0.44
  -1  -1   5    0.64    0.37
   1  -1  -5    1.30    0.24
  -1   1   4   13.50    1.04
   1   1  -4   14.39    0.94
  -1   1   4   13.35    0.83
  -1  -1   4   13.48    0.99
   1  -1  -4   13.54    0.83
  -1  -1   4   12.81    1.03
   1   1  -3    1.50    0.31
  -1   1   3    0.77    0.30
  -1   1   3    1.60    0.36
   1   1  -3    0.99    0.22
  -1   1   3    1.36    0.17
   1   1  -3    1.75    0.34
   1  -1  -3    1.22    0.31
  -1  -1   3    1.08    0.31
  -1  -1   3    1.57    0.32
   1  -1  -3    1.36    0.17
   1   1  -2   -0.09    0.14
   1   1  -2    0.03    0.15
  -1   1   2    0.02    0.16
  -1   1   2    0.10    0.20
   1  -1  -2    0.48    0.17
  -1  -1   2    0.08    0.17
  -1  -1   2   -0.24    0.14
   1  -1  -2   -0.19    0.08
  -1   1   1   34.47    1.81
  -1   1  -1    7.66    0.64
   1   1   1   10.89    0.58
   1   1   1   10.07    0.64
   1  -1   1   10.94    0.66
  -1   1  -2   26.37    1.53
  -1   1  -2   27.05    1.52
   1   1   2   27.23    1.49
  -1  -1  -2   24.80    1.48
  -1  -1  -2   26.11    1.39
   1  -1   2   23.88    1.51
  -1   1  -3    2.65    0.39
   1   1   3    2.92    0.38
  -1   1  -3    3.28    0.47
  -1  -1  -3    2.79    0.35
  -1  -1  -3    2.25    0.34
   1  -1   3    2.47    0.37
   1  -1   3    3.79    0.47
  -1   1  -4   19.21    1.29
   1   1   4   17.83    1.22
   1  -1   4   20.23    1.27
   1  -1   4   19.10    1.28
  -1  -1  -4   18.99    1.23
   1   1   5   20.73    1.51
  -1   1  -5   22.06    1.47
   1   1   5   23.78    1.43
   1  -1   5   18.02    1.41
  -1  -1  -5   23.57    1.43
  -1   1  -6   11.92    1.02
   1   1   6   12.00    1.26
   1  -1   6   11.99    1.19
  -1  -1  -6   12.24    0.98
  -1   1  -7   12.91    1.12
   1   1   7   15.25    1.50
   1  -1   7   10.99    1.29
  -1  -1  -7   14.62    1.10
  -1   1  -8   13.23    1.32
   1   1   8   14.32    1.60
   1  -1   8   14.94    1.52
  -1  -1  -8   13.55    1.18
  -1   1  -9    0.11    0.35
   1   1   9    0.45    0.64
   1  -1   9    0.27    0.66
   1   1  10    0.12    0.78
   1  -1  10    0.18    0.66
   1   1  11    0.92    0.88
   1  -1  11    0.34    0.75
  -1   2  11    2.90    1.00
  -1  -2  11   -0.40    0.72
  -1   2  10    0.42    0.67
  -1  -2  10    0.21    0.65
   1   2  -9    9.47    1.11
  -1   2   9   12.55    1.56
  -1  -2   9    9.89    1.26
   1   2  -8    0.91    0.41
  -1   2   8    1.53    0.74
  -1  -2   8    0.95    0.57
  -1   2   7    2.18    0.67
   1   2  -7    2.03    0.48
  -1   2   7    2.97    0.45
  -1  -2   7    2.74    0.60
   1  -2  -7    3.21    0.41
  -1   2   6   40.28    2.26
  -1   2   6   39.82    2.55
   1   2  -6   38.30    2.41
  -1  -2   6   42.24    2.43
  -1  -2   6   39.09    2.59
   1  -2  -6   41.09    2.24
  -1   2   5    0.98    0.24
   1   2  -5    0.64    0.29
  -1   2   5    0.68    0.42
  -1  -2   5    1.43    0.44
   1  -2  -5    0.68    0.18
  -1  -2   5    0.87    0.36
   1   2  -4   -0.27    0.20
   1   2  -4    0.07    0.19
  -1   2   4    0.45    0.32
  -1   2   4    0.05    0.13
  -1  -2   4    0.04    0.25
   1  -2  -4    0.03    0.12
  -1  -2   4   -0.11    0.23
   1   2  -3    6.00    0.63
  -1   2   3    5.07    0.61
  -1   2   3    5.02    0.40
   1   2  -3    4.77    0.51
  -1  -2   3    4.74    0.58
  -1  -2   3    5.13    0.51
   1  -2  -3    5.84    0.61
   1   2  -2  167.64    8.18
   1   2  -2  158.11    8.06
  -1  -2   2  163.99    8.19
   1  -2  -2  154.88    8.15
  -1  -2   1  181.53    9.78
   1  -2  -1  209.41    9.77
   1   2   0   24.50    1.33
  -1  -2   0   24.39    1.33
   1   2   1   12.15    0.70
  -1   2  -1   12.72    0.73
   1   2   1   12.75    0.81
  -1  -2  -1   11.46    0.79
  -1  -2  -1   12.02    0.69
  -1   2  -2  151.63    8.21
   1   2   2  164.11    7.97
   1   2   2  155.96    8.36
  -1   2  -2  165.23    8.44
  -1  -2  -2  170.22    7.97
  -1  -2  -2  163.55    8.37
  -1   2  -3    0.70    0.27
   1   2   3    1.29    0.27
  -1   2  -3    1.20    0.32
  -1  -2  -3    0.74    0.18
  -1  -2  -3    0.80    0.22
   1  -2   3    0.83    0.24
  -1   2  -4   11.58    0.94
   1   2   4   12.08    0.88
   1  -2   4   12.27    0.88
  -1  -2  -4   11.44    0.84
  -1  -2  -4   11.99    0.77
  -1   2  -5    2.61    0.50
   1   2   5    2.71    0.44
  -1  -2  -5    2.24    0.36
   1  -2   5    2.29    0.47
  -1  -2  -5    2.01    0.38
   1   2   6   12.15    1.29
  -1   2  -6   13.03    1.22
  -1  -2  -6   10.95    0.90
   1  -2   6   11.35    1.11
  -1  -2  -6   12.07    0.89
   1   2   7    1.45    0.67
  -1   2  -7    2.49    0.56
   1  -2   7    1.53    0.55
  -1  -2  -7    1.19    0.38
   1   2   8   26.72    2.06
  -1   2  -8   23.12    1.81
  -1  -2  -8   23.89    1.68
   1  -2   8   27.34    1.91
   1   2   9    0.58    0.73
  -1   2  -9    2.09    0.58
   1  -2   9    1.54    0.66
   1   2  10    0.83    0.83
   1  -2  10    0.49    0.69
   1   2  11   -0.20    0.80
  -1   3  11    0.42    0.86
  -1   3  10    0.00    0.73
  -1  -3  10    1.01    0.71
  -1   3   9    0.70    0.71
   1   3  -9    0.74    0.45
  -1  -3   9   -0.09    0.54
  -1   3   8    1.77    0.80
   1   3  -8    3.32    0.65
  -1  -3   8    2.49    0.68
  -1   3   7   15.31    1.57
   1   3  -7   12.21    1.23
  -1  -3   7   14.52    1.16
   1  -3  -7   11.87    0.79
   1   3  -6   -0.19    0.26
  -1   3   6    0.06    0.43
  -1   3   6    0.05    0.21
  -1  -3   6    0.13    0.33
  -1  -3   6   -0.18    0.35
  -1   3   5    6.57    0.89
   1   3  -5    6.34    0.77
  -1   3   5    6.41    0.55
  -1  -3   5    8.16    0.93
  -1   3   4   11.57    0.77
  -1   3   4   12.33    1.12
   1   3  -4    9.95    0.82
  -1  -3   4   10.43    1.02
   1   3  -3   17.13    1.16
  -1   3   3   17.88    1.07
   1   3  -3   17.48    1.07
  -1  -3   3   17.56    1.19
   1  -3  -3   18.18    1.17
   1   3  -2    8.94    0.63
  -1  -3   2    8.95    0.65
   1  -3  -2    7.43    0.60
   1  -3  -1   38.28    1.91
  -1  -3   1   34.93    1.94
   1   3   0    2.32    0.33
   1   3   1    0.05    0.18
  -1   3  -1    0.13    0.13
  -1  -3  -1    0.01    0.13
  -1   3  -2   91.82    4.73
   1   3   2   91.67    4.55
  -1   3  -2   87.61    4.56
   1   3   2   91.89    4.84
  -1  -3  -2   93.83    4.56
  -1   3  -3   97.37    5.48
   1   3   3  105.68    5.39
  -1   3  -3   98.55    5.32
   1   3   3  100.05    5.04
   1  -3   3   99.14    5.12
  -1  -3  -3  106.89    5.05
  -1  -3  -3  100.66    5.39
   1   3   4    0.38    0.25
  -1   3  -4    0.33    0.30
  -1  -3  -4    0.41    0.16
   1  -3   4    0.29    0.21
  -1  -3  -4    0.04    0.19
  -1   3  -5   -0.25    0.21
   1  -3   5    0.43    0.29
  -1  -3  -5    0.26    0.21
  -1  -3  -5    0.13    0.16
  -1   3  -6    2.03    0.55
  -1  -3  -6    1.19    0.32
   1  -3   6    0.92    0.41
  -1  -3  -6    1.87    0.32
  -1   3  -7    6.69    0.98
   1   3   7    9.24    1.21
   1  -3   7    9.61    0.99
  -1  -3  -7    8.26    0.88
  -1   3  -8   21.87    1.84
   1   3   8   24.84    2.04
  -1  -3  -8   23.28    1.64
   1  -3   8   26.49    1.79
  -1   3  -9    0.58    0.49
   1   3   9    1.50    0.79
   1  -3   9    1.21    0.59
   1   3  10   -0.04    0.67
   1   3  11    1.88    0.99
  -1   4  11   -0.44    0.85
  -1   4  10    2.36    1.01
   1   4  -9    5.40    0.90
  -1   4   9    5.07    1.16
  -1   4   8    8.73    1.30
   1   4  -8    5.70    0.93
   1   4  -7   13.17    1.40
  -1   4   7   18.41    1.79
  -1   4   6   -0.11    0.37
   1   4  -6    0.24    0.33
  -1   4   6    0.91    0.29
  -1  -4   6    0.19    0.42
   1   4  -5   12.26    1.17
  -1   4   5    8.82    1.06
  -1   4   5    8.36    0.72
  -1  -4   5    7.68    0.96
   1   4  -4   62.35    3.36
  -1   4   4   63.73    3.40
  -1  -4   4   62.13    3.53
   1   4  -3   15.98    0.99
   1   4  -3   15.73    1.08
  -1   4   3   17.06    1.09
   1  -4  -3   15.74    1.08
  -1  -4   3   15.25    1.10
   1   4  -2   47.67    2.63
  -1  -4   2   49.11    2.68
   1  -4  -2   51.48    2.65
  -1  -4   1  135.95    6.87
   1   4   0   31.13    1.77
   1   4   1   60.24    3.09
  -1   4  -1   58.73    3.03
   1  -4   1   59.35    3.05
   1   4   2   67.56    3.65
   1   4   2   65.08    3.34
  -1   4  -2   65.12    3.46
   1  -4   2   65.38    3.47
  -1   4  -3    4.24    0.65
   1   4   3    5.62    0.61
  -1   4  -3    4.13    0.55
   1   4   3    4.55    0.38
  -1  -4  -3    4.53    0.37
  -1   4  -4   23.91    1.70
  -1  -4  -4   24.64    1.31
  -1   4  -5    5.06    0.77
  -1  -4  -5    4.53    0.62
  -1   4  -6   17.87    1.74
   1  -4   6   20.32    1.33
  -1  -4  -6   20.35    1.39
   1   4   7    5.07    0.97
  -1   4  -7    3.77    0.80
  -1  -4  -7    7.00    0.80
   1  -4   7    6.76    0.82
  -1   4  -8    8.77    1.21
   1   4   8   11.13    1.50
   1  -4   8    8.02    0.98
   1   4   9    0.90    0.76
  -1   4  -9    0.77    0.57
   1   4  10   -0.28    0.74
   1   4  11   -0.69    0.76
  -1   5  11    1.12    1.06
  -1   5  10    0.22    0.78
   1   5  -9    0.55    0.49
  -1   5   9    1.31    0.80
   1   5  -8    4.33    0.85
  -1   5   8    4.03    1.02
  -1   5   7    1.48    0.69
   1   5  -7    0.73    0.50
  -1   5   6    0.22    0.28
   1   5  -6   -0.24    0.29
  -1   5   6    0.17    0.48
  -1  -5   6   -0.06    0.37
  -1   5   5    0.09    0.29
  -1   5   5    0.33    0.43
  -1  -5   5    0.39    0.37
   1   5  -4    8.54    0.72
  -1   5   4   10.86    0.91
  -1  -5   4    9.90    0.98
   1   5  -3   15.18    1.14
   1  -5  -3   20.24    1.21
  -1  -5   3   18.26    1.23
  -1  -5   2   31.06    1.72
   1  -5  -2   28.20    1.66
  -1  -5   1   51.56    2.72
   1   5   0    8.85    0.81
   1   5   1    4.74    0.52
   1  -5   1    3.95    0.37
   1   5   2   65.83    3.47
  -1   5  -2   68.06    3.53
   1  -5   2   68.32    3.56
  -1   5  -3   12.27    0.69
  -1   5  -3   11.15    0.88
   1   5   3   10.80    0.72
  -1   5  -4    1.61    0.47
  -1   5  -5   23.42    1.80
  -1   5  -6    5.84    0.96
  -1   5  -7    0.16    0.39
   1   5   7    0.86    0.65
  -1   5  -8   -0.62    0.41
   1   5   8    1.01    0.62
  -1   5  -9    0.45    0.54
   1   5   9    1.70    0.86
   1   5  10    2.08    0.97
  -1   6  10    1.82    0.88
   1   6  -9   -0.32    0.46
  -1   6   9    0.73    0.77
   1   6  -8   20.72    2.10
  -1   6   8   25.85    2.10
  -1   6   7    0.47    0.61
   1   6  -7    0.74    0.54
   1   6  -6   19.86    1.66
  -1   6   6   22.17    2.02
  -1  -6   6   20.25    1.64
  -1   6   5    2.29    0.64
  -1  -6   5    2.76    0.62
   1   6  -4    1.19    0.29
  -1  -6   4    1.04    0.40
  -1   6   3    1.94    0.28
  -1  -6   3    1.55    0.40
   1  -6  -3    2.42    0.41
   1  -6  -2    3.86    0.44
  -1  -6   2    3.76    0.49
  -1  -6   1   34.19    1.88
   1   6   0   16.90    1.18
   1   6   1   58.52    3.16
   1  -6   1   58.80    3.03
  -1   6  -2   65.42    3.37
   1   6   2   64.81    3.39
   1  -6   2   63.71    3.42
  -1   6  -3    2.71    0.45
   1   6   3    3.60    0.41
  -1   6  -4   42.17    2.77
   1   6   4   43.23    2.23
  -1   6  -5    0.09    0.34
  -1   6  -6   53.27    3.44
  -1   6  -7    1.10    0.56
  -1   6  -8    1.94    0.68
   1   6   8    0.61    0.70
  -1   6  -9    0.44    0.48
   1   6   9   -0.55    0.65
  -1   6 -10   -0.92    0.50
   1   6  10    1.44    0.95
  -1   7  10    0.33    0.82
   1   7  -9   -0.16    0.46
  -1   7   9   -0.40    0.63
   1   7  -8    0.96    0.54
  -1   7   8   -0.43    0.65
   1   7  -7   33.29    2.36
  -1   7   7   26.62    2.28
   1   7  -6    0.61    0.52
  -1   7   6    0.71    0.65
  -1  -7   6    0.15    0.48
  -1  -7   5    1.56    0.57
   1   7  -4    0.23    0.26
  -1  -7   4    0.50    0.36
  -1   7   3    2.20    0.36
   1  -7  -3    2.17    0.41
  -1  -7   3    2.51    0.50
  -1   7   2    2.13    0.40
   1  -7  -2    2.44    0.36
  -1  -7   2    2.15    0.38
  -1  -7   1    2.72    0.37
   1   7   0    1.38    0.41
   1   7   1   32.67    1.98
   1  -7   1   33.67    1.77
   1   7   2    4.75    0.58
   1   7   3   10.51    0.76
  -1   7  -3    8.68    0.79
  -1   7  -4    5.36    0.93
   1   7   4    5.62    0.50
  -1   7  -5    6.47    1.05
  -1   7  -6    6.88    1.16
  -1   7  -7    0.71    0.51
   1   7   8   -0.36    0.56
  -1   7  -8    0.08    0.46
  -1   7  -9    0.78    0.58
   1   7   9    0.30    0.82
  -1   7 -10   -0.39    0.58
   1   7  10    0.62    0.96
  -1   8  10    1.61    1.06
   1   8 -10    0.89    0.77
  -1   8   9   -0.69    0.67
   1   8  -9   -0.45    0.52
   1   8  -8    0.20    0.54
  -1   8   8    0.79    0.79
  -1   8   7    0.46    0.77
   1   8  -7   -0.41    0.44
   1   8  -6    2.22    0.77
  -1   8   6    2.48    0.78
  -1  -8   6    2.77    0.73
  -1  -8   5    0.14    0.43
  -1  -8   4    9.88    1.05
  -1   8   3    2.93    0.45
  -1  -8   3    3.07    0.53
   1  -8  -3    3.64    0.53
  -1   8   2    4.17    0.61
  -1  -8   2    3.69    0.52
   1  -8  -2    3.75    0.46
  -1  -8   1    6.42    0.62
   1   8   0   -0.11    0.28
   1   8   1    1.35    0.41
   1   8   2   78.58    4.19
   1   8   3    1.20    0.37
   1   8   4   10.22    0.76
  -1   8  -5    1.79    0.67
  -1   8  -6    1.87    0.71
  -1   8  -7    3.04    0.88
   1   8   8    0.42    0.79
  -1   8  -8    0.65    0.61
  -1   8  -9   -0.10    0.58
   1   8   9   -0.68    0.72
   1   9  -9    1.23    0.70
  -1   9   9    1.96    1.04
  -1   9   8    0.98    0.89
   1   9  -8    0.39    0.65
  -1   9   7    0.57    0.79
   1   9  -7    0.49    0.62
  -1   9   6    0.67    0.70
  -1   9   5    0.92    0.66
  -1  -9   5    0.13    0.48
  -1  -9   4    1.86    0.56
  -1   9   3   18.86    1.27
  -1  -9   3   19.20    1.34
  -1   9   2    6.86    0.82
  -1  -9   2    7.15    0.74
   1   9  -1    1.36    0.53
  -1  -9   1    1.37    0.34
   1   9   0   13.15    1.31
  -1  -9   0   11.39    0.80
   1   9   1   15.10    1.21
   1   9   2   18.52    1.32
   1   9   3   14.84    1.13
  -1   9  -5    4.33    0.95
  -1   9  -6    1.57    0.69
  -1   9  -7   -0.25    0.50
  -1   9  -8    0.04    0.60
   1   9   8    0.92    0.86
  -1   9  -9    0.22    0.63
   1   9   9    0.53    0.87
  -1  10   8   -0.14    0.95
   1  10  -8    1.20    0.77
  -1  10   7    1.32    0.85
   1  10  -7    0.03    0.53
  -1  10   6    2.18    0.93
  -1  10   5    1.06    0.78
  -1  10   3    0.70    0.41
  -1  10   2    6.30    0.82
   1  10  -2    6.51    1.00
  -1  10   1   13.26    1.29
   1  10  -1   13.08    1.41
  -1 -10   1   11.87    0.87
   1  10   0    5.68    0.88
  -1 -10   0    6.57    0.59
   1  10   1    4.46    0.75
   1  10   2    2.06    0.51
   1  10   3   -0.11    0.34
  -1  10  -5    2.50    0.80
  -1  10  -6    7.25    1.29
  -1  10  -7    3.38    0.93
   1  10   7    2.70    1.07
  -1  10  -8    3.60    1.06
   1  10   8    2.03    1.05
   1  11  -8    0.45    0.68
   1  11  -7   -0.34    0.62
  -1  11   7    0.75    0.92
  -1  11   6   -0.44    0.75
  -1  11   5   -0.10    0.75
   1  11  -3    0.82    0.56
  -1  11   2    0.53    0.44
   1  11  -2    1.05    0.60
   1  11  -1    0.24    0.42
  -1  11   1    0.37    0.43
   1  11   0    0.13    0.41
   1  11   1    1.35    0.51
   1  11   2    1.00    0.47
  -1  11  -5    1.56    0.73
  -1  11  -6    0.11    0.60
  -1  11  -7    1.69    0.84
   1  11   7    0.44    0.98
   1  12  -7    0.55    0.76
   1  12  -7    0.42    0.71
  -1  12   7    0.80    0.96
   1  12  -6    2.90    0.91
   1  12  -6    0.83    0.79
  -1  12   6    3.32    1.12
   1  12  -5    0.25    0.63
  -1  12   5    2.14    0.91
   1  12  -4    0.44    0.62
  -1  12   4    0.07    0.75
   1  12  -3   -0.16    0.54
   1  12  -2    0.53    0.56
  -1  12   1    0.63    0.54
   1  12  -1    1.72    0.67
  -1  12   0   10.11    1.26
   1  12   0    8.28    1.20
   1  12   1    0.97    0.57
  -1  12  -5    0.57    0.60
  -1  12  -6    3.63    1.12
   1  13  -5    1.47    0.91
  -1  13   5    0.36    0.84
   1  13  -4    1.13    0.72
  -1  13   4    0.35    0.88
   1  13  -3    3.78    0.97
   1  13  -2    3.92    1.03
   1  13  -1    1.67    0.78
  -1  13   0    0.63    0.58
   1  13   0   -0.20    0.51
  -1  13  -1    8.11    1.30
  -1  13  -4    0.22    0.72
  -1  13  -5    0.60    0.75
   1  14  -3    1.15    0.76
   1  14  -2    1.83    0.88
   1  14  -1    0.13    0.64
   1  14   0    2.47    0.86
  -1  14  -1   -0.09    0.58
  -1  14  -2    2.28    0.89
  -1  14  -3    2.16    0.89
  -2   0  11    0.23    0.73
  -2   0  10    1.20    0.77
   2   0  -9   -0.07    0.29
  -2   0   9   -0.20    0.50
  -2   0   8    4.24    0.87
   2   0  -8    5.12    0.60
  -2   0   7   -0.10    0.36
   2   0  -7    0.08    0.20
  -2   0   6   81.89    4.59
   2   0  -6   82.56    4.40
  -2   0   6   85.49    4.75
  -2   0   5    0.22    0.33
  -2   0   5   -0.05    0.30
   2   0  -5    0.02    0.14
   2   0  -4  123.26    6.22
  -2   0   4  114.48    6.37
  -2   0   4  124.14    6.30
  -2   0   3   -0.05    0.23
   2   0  -3    0.09    0.17
  -2   0   3   -0.18    0.20
   2   0  -3   -0.12    0.13
   2   0  -3    0.14    0.09
   2   0  -3   -0.16    0.19
   2   0  -2   43.94    2.45
  -2   0   2   44.75    2.36
  -2   0   2   47.20    2.45
   2   0  -2   46.28    2.45
   2   0  -2   45.05    2.37
   2   0  -2   44.09    2.36
  -2   0   2   49.35    2.48
  -2   0   1    0.77    0.12
   2   0  -1    0.43    0.10
  -2   0   1    1.44    0.18
  -2   0   1    1.06    0.16
   2   0  -1    1.46    0.18
   2   0   0   40.61    2.16
  -2   0   0   39.06    2.16
   2   0   0   39.13    2.07
   2   0   1   -0.03    0.13
  -2   0  -1    0.05    0.12
   2   0   1    0.26    0.17
  -2   0  -1   -0.06    0.12
  -2   0  -2   11.18    0.81
  -2   0  -2   11.26    0.79
   2   0   2   13.08    0.83
  -2   0  -3   -0.06    0.17
   2   0   3   -0.10    0.14
  -2   0  -4  269.94   13.95
  -2   0  -5    0.34    0.24
   2   0   6   35.93    2.24
  -2   0  -6   33.58    2.20
  -2   0  -7   -0.01    0.33
   2   0   7   -0.07    0.47
   2   0   8    0.90    0.67
  -2   0  -8    1.74    0.53
  -2   0  -9   -0.23    0.36
   2   0   9    0.60    0.65
   2   0  10    2.46    0.86
   2   0  11   -0.50    0.77
  -2   1  11   -0.06    0.71
  -2  -1  11    0.63    0.76
   2   1 -10    2.98    0.70
  -2   1  10    3.79    0.94
  -2  -1  10    2.77    0.86
  -2   1   9   -0.10    0.59
  -2  -1   9    0.14    0.54
   2   1  -8   -0.21    0.20
  -2   1   8   -0.16    0.49
  -2  -1   8   -0.37    0.41
   2  -1  -8    0.14    0.26
   2   1  -7    3.30    0.49
  -2   1   7    4.33    0.83
  -2  -1   7    3.73    0.73
   2  -1  -7    2.85    0.46
  -2  -1   7    1.80    0.61
   2   1  -6   28.13    1.65
  -2   1   6   26.10    1.86
  -2  -1   6   27.10    1.81
   2  -1  -6   26.73    1.52
  -2  -1   6   26.24    1.91
  -2   1   5   10.31    1.03
   2   1  -5    9.44    0.72
  -2   1   5    9.25    1.01
   2  -1  -5    9.64    0.59
  -2  -1   5    7.89    0.94
  -2  -1   5    7.81    0.88
   2  -1  -5    9.67    0.68
  -2   1   4    5.80    0.74
  -2   1   4    5.74    0.70
   2   1  -4    6.04    0.56
   2  -1  -4    5.46    0.45
  -2  -1   4    6.68    0.74
  -2  -1   4    6.55    0.69
  -2   1   3    7.41    0.72
  -2   1   3    8.58    0.77
   2   1  -3    7.97    0.71
   2   1  -3    7.11    0.71
   2  -1  -3    7.32    0.73
  -2  -1   3    7.00    0.72
   2  -1  -3    7.41    0.64
   2  -1  -3    7.24    0.49
  -2  -1   3    8.17    0.65
   2   1  -2  151.51    7.70
  -2   1   2  148.16    7.70
   2   1  -2  152.24    7.65
  -2   1   2  146.67    7.47
   2   1  -2  154.71    7.59
  -2   1   2  159.98    7.73
   2  -1  -2  146.30    7.47
   2  -1  -2  141.50    7.69
   2  -1  -2  167.05    7.72
  -2  -1   2  154.98    7.73
  -2   1   1   14.70    0.81
  -2   1   1   15.69    0.83
   2   1  -1   15.90    0.90
   2   1  -1   14.98    0.86
   2  -1  -1   13.40    0.81
   2  -1  -1   16.10    0.84
   2  -1  -1   13.37    0.82
   2  -1  -1   15.58    0.88
  -2  -1   1   13.81    0.86
  -2   1   0  116.51    5.62
   2   1   0  118.34    5.84
  -2   1   0  112.90    5.83
   2  -1   0  118.42    5.83
  -2  -1   0   94.83    5.58
  -2  -1   0  112.95    5.83
  -2   1  -1    1.96    0.30
   2   1   1    2.17    0.27
   2   1   1    1.27    0.25
  -2  -1  -1    1.54    0.28
   2  -1   1    2.06    0.30
  -2  -1  -1    1.74    0.24
  -2   1  -2   11.45    0.83
   2   1   2   11.41    0.80
  -2  -1  -2   10.53    0.79
   2  -1   2   10.81    0.81
  -2  -1  -2   12.29    0.74
   2   1   3    5.73    0.60
  -2  -1  -3    6.16    0.57
  -2  -1  -3    4.37    0.55
   2  -1   3    5.62    0.63
  -2   1  -4   94.05    5.02
  -2  -1  -4   93.68    4.98
  -2  -1  -4   88.84    4.73
  -2   1  -5   14.12    1.17
   2  -1   5   16.04    1.19
  -2  -1  -5   17.61    1.21
  -2   1  -6    0.06    0.25
  -2  -1  -6    0.39    0.30
   2  -1   6    0.06    0.35
   2   1   7    4.21    0.84
  -2   1  -7    5.05    0.80
  -2  -1  -7    5.22    0.76
   2  -1   7    4.26    0.83
  -2   1  -8   10.88    1.18
   2   1   8    7.64    1.20
  -2  -1  -8    8.35    1.07
   2  -1   8    8.25    1.19
  -2   1  -9    0.24    0.46
   2   1   9    1.23    0.70
   2  -1   9    0.55    0.68
   2   1  10   -0.48    0.69
   2  -1  10    0.29    0.70
   2   1  11    4.63    1.19
  -2   2  11    1.15    0.82
  -2  -2  11    0.47    0.75
  -2   2  10   15.94    1.85
  -2  -2  10   12.38    1.52
  -2   2   9    0.75    0.65
  -2  -2   9    0.30    0.52
  -2   2   8    3.61    0.90
   2   2  -8    4.85    0.68
   2  -2  -8    3.63    0.51
  -2  -2   8    4.69    0.84
  -2   2   7    1.49    0.60
   2   2  -7    1.63    0.39
   2  -2  -7    1.44    0.32
  -2  -2   7    1.20    0.53
  -2  -2   7    1.57    0.55
   2   2  -6   48.17    2.82
  -2   2   6   44.82    2.95
  -2  -2   6   46.99    2.83
  -2  -2   6   48.41    3.02
   2  -2  -6   52.48    2.58
   2   2  -5   12.59    1.01
  -2   2   5   14.76    1.17
  -2  -2   5   15.01    1.19
   2  -2  -5   14.54    0.85
  -2  -2   5   15.15    1.08
  -2   2   4   49.61    2.83
  -2   2   4   50.81    2.84
   2  -2  -4   49.51    2.49
  -2  -2   4   47.56    2.85
  -2   2   3   17.05    1.12
   2   2  -3   17.90    1.14
   2   2  -3   17.05    1.07
  -2   2   3   15.49    1.13
   2  -2  -3   17.25    1.11
  -2  -2   3   16.47    1.13
  -2   2   2  102.86    5.17
   2   2  -2  106.35    5.16
   2   2  -2  102.88    5.17
  -2   2   2  101.56    5.20
   2  -2  -2  102.95    4.96
  -2  -2   2   82.55    5.16
   2  -2  -2   99.17    5.20
   2  -2  -2  107.33    5.17
   2   2  -1  485.50   24.04
  -2   2   1  501.23   24.32
  -2   2   1  485.52   23.95
  -2  -2   1  492.18   24.05
   2  -2  -1  476.49   24.31
   2  -2  -1  500.80   24.35
  -2   2   0  212.06   10.98
   2   2   0  223.07   10.92
  -2   2   0  224.05   11.36
   2   2   0  236.43   11.40
   2  -2   0  213.75   10.98
  -2  -2   0  219.83   10.93
   2   2   1    4.85    0.43
   2   2   1    5.71    0.54
  -2   2  -1    4.38    0.51
  -2  -2  -1    5.53    0.54
   2  -2   1    4.51    0.51
  -2  -2  -1    5.45    0.44
  -2   2  -2   52.22    2.99
   2   2   2   55.84    2.96
   2   2   2   52.85    2.75
   2  -2   2   56.50    3.01
  -2  -2  -2   53.66    2.75
  -2  -2  -2   50.00    2.92
  -2   2  -3   44.29    2.44
   2   2   3   40.16    2.41
  -2   2  -3   40.95    2.48
  -2  -2  -3   40.42    2.39
  -2  -2  -3   46.71    2.25
   2  -2   3   40.93    2.26
  -2   2  -4  177.40    9.01
  -2  -2  -4  176.02    8.49
  -2  -2  -4  164.55    8.89
   2  -2   4  162.73    8.62
  -2   2  -5   13.14    1.14
   2  -2   5   13.22    1.02
  -2  -2  -5   13.39    1.04
  -2  -2  -5   14.11    0.97
  -2   2  -6    8.21    1.05
   2  -2   6    9.99    1.01
  -2  -2  -6    8.52    0.93
  -2   2  -7    6.31    0.95
   2   2   7    7.85    1.09
   2  -2   7    5.26    0.85
  -2  -2  -7    6.76    0.83
  -2   2  -8   17.29    1.70
   2   2   8   18.38    1.88
   2  -2   8   17.82    1.68
  -2  -2  -8   18.64    1.40
  -2   2  -9    0.52    0.44
   2   2   9    0.47    0.65
   2  -2   9   -0.04    0.58
   2   2  10    2.96    1.04
   2  -2  10    1.72    0.79
   2   2  11    0.51    0.92
  -2   3  11    2.75    1.12
  -2   3  10    0.76    0.79
  -2   3   9    9.55    1.46
   2   3  -9   10.37    1.18
   2   3  -8    0.79    0.42
  -2   3   8    1.15    0.68
  -2   3   7    4.56    0.92
   2   3  -7    5.23    0.74
  -2  -3   7    3.89    0.81
  -2   3   6    5.28    0.90
   2   3  -6    7.34    0.83
  -2  -3   6    6.35    0.92
  -2   3   5   33.74    2.30
  -2   3   5   38.63    2.01
  -2  -3   5   37.52    2.36
  -2   3   4    1.48    0.47
  -2  -3   4    2.36    0.50
   2   3  -3   19.82    1.19
  -2   3   3   20.40    1.32
   2   3  -3   18.86    1.23
  -2  -3   3   18.87    1.27
   2  -3  -3   19.49    1.24
  -2   3   2   11.54    0.67
  -2   3   2   10.77    0.85
  -2   3   2   11.69    0.76
   2   3  -2   11.73    0.87
   2  -3  -2   11.95    0.76
  -2  -3   2   12.18    0.82
  -2   3   1    5.87    0.50
   2   3  -1    5.64    0.58
   2  -3  -1    5.57    0.36
   2   3   0   56.50    2.86
  -2   3   0   51.53    2.79
  -2  -3   0   56.16    2.88
   2   3   1   19.74    1.13
  -2   3  -1   19.10    1.10
  -2   3  -1   20.98    1.31
   2   3   1   17.61    1.25
  -2  -3  -1   20.69    1.15
   2   3   2    8.76    0.76
  -2   3  -2    8.83    0.86
  -2   3  -2    6.53    0.62
   2   3   2    5.72    0.51
  -2  -3  -2    6.93    0.71
  -2  -3  -2    6.99    0.52
  -2   3  -3   24.38    1.72
   2   3   3   26.83    1.65
  -2   3  -3   25.64    1.61
   2   3   3   27.26    1.45
  -2  -3  -3   27.46    1.47
   2  -3   3   24.70    1.41
  -2  -3  -3   25.86    1.63
  -2   3  -4   30.01    2.24
  -2  -3  -4   36.64    2.17
   2  -3   4   36.90    2.00
  -2  -3  -4   39.18    1.97
  -2   3  -5   33.74    2.28
  -2  -3  -5   38.09    1.95
   2  -3   5   34.29    2.01
  -2  -3  -5   32.53    2.11
  -2   3  -6    2.90    0.61
  -2  -3  -6    3.30    0.55
   2  -3   6    2.47    0.53
  -2  -3  -6    3.51    0.47
  -2   3  -7   28.99    2.16
  -2  -3  -7   30.52    1.98
   2  -3   7   30.81    1.98
  -2   3  -8   -0.28    0.37
   2   3   8   -0.27    0.54
   2  -3   8   -0.25    0.47
  -2  -3  -8   -0.48    0.28
   2   3   9    7.73    1.36
  -2   3  -9    7.98    1.17
   2  -3   9    8.66    1.12
   2   3  10   -0.86    0.73
   2   3  11    1.10    0.99
  -2   4  11    2.46    1.03
   2   4 -11    0.49    0.58
  -2   4  10    0.08    0.67
  -2   4   9    4.16    1.13
   2   4  -9    4.08    0.79
  -2   4   8    9.11    1.28
   2   4  -8    3.74    0.75
   2   4  -7    5.34    0.85
  -2   4   7    7.68    1.12
  -2  -4   7    5.81    0.99
   2   4  -6   22.37    1.58
  -2   4   6   21.01    1.26
  -2   4   6   20.02    1.64
  -2  -4   6   20.11    1.61
  -2   4   5   12.85    0.87
  -2   4   5   13.69    1.35
  -2  -4   5   12.25    1.23
  -2   4   4   35.67    2.31
  -2   4   4   38.84    2.12
  -2  -4   4   38.13    2.31
   2   4  -3    1.43    0.36
  -2   4   3    2.77    0.51
  -2  -4   3    1.35    0.37
   2  -4  -3    1.95    0.36
  -2   4   2    5.37    0.62
  -2  -4   2    6.28    0.59
   2  -4  -2    5.21    0.45
  -2   4   1   32.15    1.66
   2   4  -1   24.75    1.68
   2   4   0   44.54    2.40
  -2   4   0   43.26    2.30
  -2   4  -1    0.26    0.16
   2   4   1    0.07    0.19
  -2  -4  -1    0.24    0.17
   2   4   2    4.59    0.45
  -2   4  -2    4.11    0.48
  -2   4  -2    4.52    0.62
  -2  -4  -2    4.00    0.45
  -2   4  -3   23.70    1.64
   2   4   3   21.65    1.28
  -2   4  -3   21.41    1.43
  -2  -4  -3   23.70    1.30
  -2  -4  -3   23.60    1.53
  -2   4  -4   48.64    3.05
  -2  -4  -4   52.19    2.63
  -2  -4  -4   48.06    2.91
  -2   4  -5   13.00    1.31
   2  -4   5    9.46    0.84
  -2  -4  -5   13.90    0.85
  -2  -4  -5   11.81    0.99
  -2   4  -6   12.56    1.36
  -2  -4  -6   12.84    1.21
   2  -4   6   11.95    0.96
  -2   4  -7   10.90    1.35
  -2  -4  -7   12.08    1.21
   2  -4   7   13.01    1.16
   2   4   8    0.01    0.61
  -2   4  -8   -0.52    0.34
   2  -4   8    0.44    0.45
  -2  -4  -8    0.53    0.39
   2   4   9   -0.41    0.61
  -2   4  -9   -0.18    0.48
   2   4  10    3.04    0.99
   2   5 -11    0.23    0.61
  -2   5  11   -0.25    0.76
  -2   5  10    0.67    0.82
  -2   5   9    3.77    1.00
   2   5  -9    2.33    0.64
  -2   5   8    0.89    0.77
   2   5  -8    0.84    0.49
  -2  -5   8    0.05    0.55
  -2   5   7    8.95    1.28
   2   5  -7   12.57    1.31
  -2  -5   7    9.69    1.29
  -2   5   6   -0.11    0.44
  -2   5   6   -0.13    0.23
  -2  -5   6    0.46    0.44
  -2   5   5   12.80    0.95
  -2   5   5   12.06    1.34
  -2  -5   5   14.72    1.19
  -2   5   4   27.85    1.60
  -2   5   4   23.12    1.70
  -2  -5   4   22.80    1.64
  -2   5   3    3.86    0.63
   2  -5  -3    3.95    0.50
  -2  -5   3    3.41    0.53
  -2  -5   2    8.18    0.68
   2  -5  -2    8.67    0.61
   2   5  -1   20.84    1.40
   2   5   0    7.75    0.76
  -2   5  -1    8.17    0.51
  -2   5  -1    7.72    0.50
   2   5   1    8.11    0.65
  -2   5  -2   69.91    3.78
   2   5   2   73.23    3.73
  -2  -5  -2   72.95    3.76
  -2   5  -3   15.96    1.09
   2   5   3   13.99    0.95
  -2   5  -3   15.80    1.30
  -2  -5  -3   16.41    0.98
   2   5   4    2.53    0.35
  -2   5  -4    2.75    0.63
  -2  -5  -4    2.75    0.35
  -2   5  -5   23.34    1.83
  -2  -5  -5   24.39    1.37
  -2   5  -6    5.35    0.91
  -2   5  -7   12.50    1.50
  -2   5  -8    1.00    0.54
   2   5   8    0.26    0.69
   2   5   9    0.77    0.69
  -2   5  -9   -0.09    0.51
   2   5  10    0.95    0.86
  -2   5 -10    0.08    0.57
  -2   6  10    1.27    0.93
   2   6  -9    0.23    0.54
  -2   6   9   -0.13    0.60
   2   6  -8    9.78    1.28
  -2   6   8    8.96    1.47
   2   6  -7    4.86    0.89
  -2   6   7    7.27    1.17
  -2  -6   7    5.34    0.98
  -2   6   6   14.16    1.55
  -2  -6   6   12.18    1.36
  -2   6   5    0.55    0.48
  -2  -6   5    0.23    0.42
  -2   6   4   66.41    3.88
  -2  -6   4   69.02    3.83
  -2   6   3    1.14    0.25
  -2   6   3    0.18    0.38
  -2  -6   3    1.08    0.35
   2  -6  -3    1.66    0.34
   2  -6  -2   24.73    1.32
  -2  -6   2   20.55    1.39
   2   6  -1   -0.29    0.26
   2   6   0   15.08    1.10
   2   6   1    0.12    0.24
  -2   6  -2   24.16    1.45
   2   6   2   27.42    1.54
  -2   6  -3    2.69    0.45
   2   6   3    2.33    0.37
  -2   6  -3    2.54    0.59
  -2   6  -4   32.28    2.27
   2   6   4   32.44    1.79
  -2   6  -5    5.69    0.97
  -2   6  -6   25.25    2.03
  -2   6  -7   -0.34    0.36
  -2   6  -8    2.56    0.79
   2   6   8    2.77    0.94
  -2   6  -9    0.84    0.67
   2   6   9    1.05    0.77
  -2   6 -10    2.24    0.86
   2   6  10    3.37    1.15
   2   7 -10    0.80    0.55
  -2   7  10    0.00    0.82
  -2   7   9    1.04    0.88
   2   7  -9    1.64    0.75
   2   7  -8    0.34    0.59
  -2   7   8    0.16    0.71
  -2   7   7    4.45    1.04
   2   7  -7    5.26    1.01
  -2  -7   7    4.31    0.95
  -2   7   6   -0.40    0.50
  -2  -7   6   -0.30    0.40
  -2   7   5   20.87    1.68
  -2  -7   5   20.57    1.56
  -2   7   4    5.49    0.87
  -2  -7   4    4.80    0.74
  -2   7   3   44.88    2.46
   2  -7  -3   48.77    2.58
  -2  -7   3   43.98    2.65
   2   7  -2    0.11    0.30
   2  -7  -2    0.62    0.22
  -2  -7   2    0.33    0.29
   2   7  -1    1.84    0.47
  -2  -7   1    1.94    0.35
   2   7   0    0.08    0.27
   2   7   1   13.74    1.03
   2   7   2    8.60    0.82
  -2   7  -3   31.48    1.80
  -2   7  -3   26.56    2.12
   2   7   3   31.33    1.77
   2   7   4    1.58    0.33
  -2   7  -4    0.92    0.53
  -2   7  -5   34.24    2.52
  -2   7  -6   -0.01    0.45
  -2   7  -7    2.87    0.80
  -2   7  -8   -0.28    0.51
   2   7   8   -0.32    0.61
  -2   7  -9    0.11    0.51
   2   7   9    0.61    0.78
   2   8 -10    1.07    0.67
  -2   8  10    2.97    1.17
  -2   8   9   -0.87    0.80
   2   8  -9    0.31    0.57
  -2   8   8    3.59    1.04
   2   8  -8    3.50    0.91
   2   8  -7    4.11    0.91
  -2   8   7    2.20    0.88
  -2  -8   7    4.09    0.90
  -2   8   6    9.05    1.35
  -2  -8   6   11.29    1.30
  -2   8   5    1.24    0.65
  -2  -8   5    2.28    0.60
  -2   8   4    9.08    1.18
  -2  -8   4    7.62    0.94
  -2   8   3   -0.24    0.24
   2  -8  -3    0.00    0.28
  -2  -8   3   -0.24    0.32
   2   8  -2    4.42    0.77
  -2  -8   2    5.86    0.66
   2  -8  -2    5.61    0.42
   2   8  -1    1.77    0.51
  -2  -8   1    2.36    0.40
   2   8   0    9.91    1.04
   2   8   1    1.41    0.42
   2   8   2    0.44    0.36
   2   8   3    0.74    0.34
  -2   8  -4   11.20    1.44
   2   8   4   13.47    0.95
  -2   8  -5    6.00    1.05
  -2   8  -6    6.35    1.17
  -2   8  -7   -0.08    0.53
  -2   8  -8    2.20    0.82
   2   8   8    1.39    0.91
   2   8   9    0.08    0.77
  -2   8  -9    0.22    0.64
   2   9  -9    0.44    0.71
  -2   9   9    0.90    0.93
   2   9  -9    1.49    0.70
  -2   9   8    0.61    0.79
   2   9  -8   -0.24    0.53
  -2   9   7    1.52    0.84
   2   9  -7    1.17    0.69
  -2  -9   7    0.53    0.69
  -2   9   6    0.23    0.66
  -2  -9   6   -0.16    0.41
  -2   9   5   18.23    1.93
  -2  -9   5   21.72    1.64
  -2   9   4   24.28    1.81
  -2  -9   4   20.98    1.59
  -2   9   3    5.46    0.93
  -2   9   3    4.58    0.61
   2   9  -3    7.01    1.01
  -2  -9   3    4.80    0.69
   2   9  -2   17.18    1.66
  -2  -9   2   17.79    1.23
   2   9  -1    0.16    0.38
  -2  -9   1   -0.15    0.26
   2   9   0   16.06    1.49
   2   9   1   -0.07    0.32
   2   9   2   31.22    1.97
   2   9   3   13.78    1.12
  -2   9  -4   -0.40    0.36
  -2   9  -5    3.37    0.86
  -2   9  -6    1.34    0.65
  -2   9  -7    0.33    0.55
  -2   9  -8    1.07    0.67
   2   9   8   -0.07    0.86
  -2  10   8    3.97    1.17
   2  10  -8    3.94    1.04
   2  10  -8    2.76    0.95
  -2  10   7    1.63    0.90
   2  10  -7    0.43    0.57
   2  10  -7    0.75    0.64
  -2  10   6   11.30    1.59
   2  10  -6    8.13    1.35
  -2 -10   6   10.06    1.28
   2  10  -5    1.03    0.60
  -2  10   5   -0.32    0.59
  -2 -10   5    0.86    0.54
  -2  10   4   19.11    1.91
   2  10  -4   21.10    2.03
  -2 -10   4   19.97    1.50
   2  10  -3    7.96    1.20
  -2  10   3    7.53    1.10
  -2  10   3    8.81    0.91
  -2 -10   3    9.09    0.96
   2  10  -2    1.81    0.63
  -2  10   2    0.44    0.40
  -2 -10   2    1.60    0.41
   2  10  -1    8.01    1.11
  -2 -10   1   11.14    0.93
   2  10   0   -0.62    0.35
  -2 -10   0    0.39    0.34
  -2  10  -1   10.13    0.87
   2  10   1   10.76    1.14
   2  10   2    7.36    0.92
   2  10   3   -0.06    0.38
  -2  10  -4   15.76    1.83
  -2  10  -5    0.92    0.63
  -2  10  -6    8.39    1.39
  -2  10  -7    0.05    0.60
   2  10   8    1.39    1.17
  -2  10  -8    3.42    1.07
   2  11  -8    1.00    0.80
  -2  11   8    0.85    1.04
   2  11  -8    1.56    0.81
   2  11  -7    0.17    0.66
  -2  11   7    0.24    0.98
   2  11  -7    0.15    0.71
  -2  11   6   -0.59    0.72
   2  11  -6    0.58    0.67
  -2  11   5    1.00    0.87
   2  11  -5    1.41    0.76
  -2  11   4   -0.45    0.59
   2  11  -4   -0.11    0.52
   2  11  -3    1.37    0.67
  -2  11   3    0.65    0.62
  -2  11   2    1.32    0.66
  -2  11   2    2.11    0.57
   2  11  -2    1.53    0.61
   2  11  -1    0.30    0.43
  -2  11   1    0.95    0.56
   2  11   0    1.81    0.59
   2  11   1    0.76    0.46
   2  11   2   -0.04    0.42
  -2  11  -4    0.49    0.58
  -2  11  -5    2.10    0.83
  -2  11  -6    1.44    0.81
  -2  11  -7    1.74    0.86
  -2  12   7    1.35    0.98
   2  12  -7    0.72    0.80
   2  12  -7    1.48    0.83
   2  12  -6    3.32    1.03
  -2  12   6    4.92    1.25
  -2  12   5   -0.12    0.80
   2  12  -5    0.46    0.69
   2  12  -4    3.35    0.95
  -2  12   4    3.83    1.01
  -2  12   3    0.57    0.65
   2  12  -3    0.35    0.58
   2  12  -2    4.79    1.01
  -2  12   2    5.26    0.96
   2  12  -1    0.75    0.60
  -2  12   1    0.01    0.49
   2  12   0    3.55    0.83
   2  12   1   -0.41    0.48
  -2  12  -3    0.28    0.58
  -2  12  -4    8.17    1.38
  -2  12  -5    0.07    0.65
  -2  12  -6   -0.25    0.74
  -2  13   5    3.81    1.25
   2  13  -5    2.60    1.02
   2  13  -4    1.32    0.77
  -2  13   4    2.52    1.04
  -2  13   3    1.44    0.89
   2  13  -3    0.20    0.64
   2  13  -2    0.42    0.65
   2  13  -1    0.14    0.63
   2  13   0    0.36    0.61
  -2  13   0    1.58    0.70
  -2  13  -3    2.23    0.84
  -2  13  -4    0.56    0.58
  -2  13  -5    1.67    0.91
   2  14  -4   10.82    1.73
   2  14  -3    0.82    0.76
   2  14  -2    0.37    0.67
   2  14  -1   -0.51    0.59
  -2  14  -1    2.32    0.86
  -2  14  -3   -0.13    0.67
  -3   0  12    0.60    0.71
  -3   0  11    0.12    0.68
  -3   0  10    2.18    0.84
  -3   0   9   -0.10    0.53
   3   0  -9    0.01    0.30
   3   0  -8    8.21    0.66
   3   0  -8    7.80    0.88
  -3   0   8    7.73    1.12
   3   0  -7    0.09    0.20
   3   0  -7   -0.26    0.13
  -3   0   7   -0.39    0.36
  -3   0   7    0.12    0.39
   3   0  -6   70.70    3.87
  -3   0   6   73.95    4.09
  -3   0   6   70.01    4.18
   3   0  -6   73.66    3.81
  -3   0   5   -0.15    0.31
   3   0  -5    0.04    0.11
  -3   0   5    0.40    0.36
   3   0  -5   -0.33    0.14
  -3   0   4   26.14    1.62
   3   0  -4   22.79    1.41
  -3   0   4   24.66    1.58
   3   0  -3    0.31    0.17
  -3   0   3   -0.10    0.21
   3   0  -3    0.22    0.23
  -3   0   3   -0.24    0.23
   3   0  -3    0.07    0.19
  -3   0   3    0.03    0.18
   3   0  -3    0.13    0.10
  -3   0   2  992.12   46.95
  -3   0   2  961.11   46.08
   3   0  -2  902.04   46.07
  -3   0   2  887.84   47.74
   3   0  -2  948.24   46.72
   3   0  -2  998.22   46.92
   3   0  -2  924.78   47.74
  -3   0   1   -0.25    0.12
   3   0  -1   -0.21    0.10
  -3   0   1   -0.10    0.12
   3   0  -1   -0.16    0.12
   3   0   0    5.75    0.52
  -3   0   0    6.45    0.51
   3   0   0    5.80    0.46
  -3   0   0    6.13    0.52
   3   0   1   -0.31    0.12
   3   0   1   -0.34    0.16
  -3   0  -1    0.00    0.17
  -3   0  -1    0.28    0.18
   3   0   2    8.35    0.77
  -3   0  -2    7.61    0.73
  -3   0  -2    8.26    0.67
  -3   0  -3   -0.07    0.19
  -3   0  -3    0.19    0.26
  -3   0  -4   18.15    1.29
  -3   0  -5   -0.14    0.25
  -3   0  -6   53.86    3.24
   3   0   7    0.46    0.47
  -3   0  -7   -0.15    0.34
   3   0   8    4.77    0.94
  -3   0  -8    3.52    0.78
  -3   0  -9   -0.16    0.42
   3   0   9    0.00    0.65
   3   0  10    2.89    1.03
   3   0  11    1.33    0.89
  -3   1  12   -0.10    0.92
  -3  -1  12   -0.18    0.85
  -3   1  11    0.73    0.78
  -3  -1  11    0.53    0.78
   3   1 -10    1.57    0.55
  -3   1  10    2.95    0.93
  -3  -1  10    2.73    0.87
  -3   1   9    2.35    0.81
   3   1  -9    1.42    0.49
  -3  -1   9    3.75    0.86
   3   1  -8    0.57    0.26
   3   1  -8    0.17    0.28
  -3   1   8    0.33    0.50
  -3  -1   8   -0.14    0.47
  -3  -1   8   -0.18    0.44
   3  -1  -8    0.67    0.31
   3   1  -7   21.93    1.34
   3   1  -7   19.63    1.44
  -3   1   7   20.89    1.71
  -3   1   7   22.04    1.66
  -3  -1   7   21.10    1.71
  -3  -1   7   19.41    1.55
   3  -1  -7   20.46    1.33
   3   1  -6    0.54    0.30
  -3   1   6    0.26    0.39
  -3   1   6    0.77    0.45
   3   1  -6    0.17    0.18
  -3  -1   6   -0.38    0.34
  -3  -1   6   -0.32    0.33
   3  -1  -6    0.25    0.23
   3   1  -5    1.60    0.29
  -3   1   5    1.99    0.50
   3   1  -5    1.46    0.35
  -3   1   5    1.06    0.43
  -3  -1   5    1.91    0.48
  -3  -1   5    1.68    0.46
   3  -1  -5    2.15    0.32
   3   1  -4    4.21    0.54
  -3   1   4    3.91    0.59
  -3   1   4    3.48    0.56
   3  -1  -4    4.35    0.42
  -3  -1   4    3.79    0.59
  -3  -1   4    4.59    0.60
   3   1  -3   26.19    1.70
   3   1  -3   28.28    1.74
  -3   1   3   30.88    1.63
   3   1  -3   31.98    1.78
  -3   1   3   30.54    1.80
  -3   1   3   30.18    1.80
   3  -1  -3   29.75    1.62
   3  -1  -3   34.27    1.81
  -3  -1   3   32.14    1.83
  -3   1   2  957.50   45.93
   3   1  -2  914.63   46.00
  -3   1   2  957.96   46.63
  -3   1   2  808.88   47.59
  -3   1   2  982.65   46.82
   3   1  -2  982.93   47.70
   3  -1  -2  921.56   47.60
   3  -1  -2  985.36   46.64
  -3  -1   2  935.09   46.82
   3  -1  -2  926.68   45.92
   3  -1  -2 1000.00   46.80
  -3  -1   2  934.40   46.01
   3   1  -1    3.27    0.38
  -3   1   1    4.13    0.38
  -3   1   1    3.49    0.35
   3   1  -1    3.89    0.40
   3  -1  -1    4.43    0.41
  -3  -1   1    4.21    0.43
   3  -1  -1    3.63    0.36
   3  -1  -1    4.30    0.36
  -3   1   0   89.73    4.60
   3   1   0   89.11    4.58
  -3   1   0   89.32    4.78
   3   1   0   94.01    4.80
   3  -1   0   87.75    4.60
  -3  -1   0   95.31    4.61
  -3  -1   0   92.80    4.79
   3  -1   0   89.92    4.77
   3   1   1   46.14    2.39
   3   1   1   46.71    2.54
  -3   1  -1   44.52    2.43
  -3   1  -1   41.38    2.52
   3  -1   1   46.11    2.53
  -3  -1  -1   43.75    2.51
  -3  -1  -1   47.49    2.39
   3   1   2   13.17    0.97
  -3   1  -2   12.98    0.98
   3   1   2   12.69    0.89
  -3  -1  -2   16.10    0.91
  -3  -1  -2   12.61    0.97
   3  -1   2   15.16    1.01
  -3   1  -3    9.89    0.84
  -3  -1  -3    9.38    0.82
  -3  -1  -3   10.86    0.79
  -3   1  -4    4.99    0.69
  -3  -1  -4    5.80    0.71
  -3   1  -5   20.03    1.45
  -3  -1  -5   18.72    1.41
  -3   1  -6   -0.27    0.24
   3  -1   6   -0.08    0.35
  -3   1  -7   25.39    1.83
   3   1   7   23.29    1.83
  -3  -1  -7   24.71    1.80
   3  -1   7   24.15    1.81
  -3   1  -8    7.01    1.07
   3   1   8    9.17    1.31
  -3  -1  -8    9.66    1.18
   3  -1   8   10.30    1.27
   3   1   9    3.38    0.95
  -3   1  -9    2.27    0.68
   3  -1   9    3.10    0.82
   3   1  10    0.56    0.72
   3  -1  10    0.29    0.68
   3   1  11    1.94    1.04
  -3   2  11   -0.60    0.69
   3   2 -10    1.10    0.49
  -3   2  10    0.58    0.68
  -3  -2  10    0.01    0.63
   3   2  -9   -0.38    0.33
  -3   2   9   -0.15    0.62
  -3  -2   9    0.03    0.53
   3   2  -8    2.37    0.59
   3   2  -8    2.85    0.51
  -3   2   8    1.53    0.74
  -3  -2   8    1.68    0.64
   3  -2  -8    2.23    0.40
  -3  -2   8    3.19    0.83
  -3   2   7    0.09    0.47
   3   2  -7    1.01    0.31
   3   2  -7    1.02    0.37
  -3  -2   7    0.49    0.51
  -3  -2   7    1.06    0.52
   3  -2  -7    0.54    0.23
  -3   2   6   11.02    1.20
   3   2  -6    8.79    0.98
   3   2  -6   10.44    0.86
  -3   2   6    8.17    1.07
   3  -2  -6   10.64    0.70
  -3  -2   6    8.73    1.12
  -3  -2   6   13.84    1.03
  -3   2   5    0.04    0.35
   3   2  -5    0.55    0.29
  -3   2   5    0.82    0.38
  -3  -2   5    0.07    0.33
  -3   2   4   37.24    2.08
  -3   2   4   33.80    2.07
   3   2  -4   33.24    2.00
  -3  -2   4   31.82    2.05
   3  -2  -4   32.57    1.74
  -3   2   3    2.53    0.48
  -3   2   3    3.27    0.48
   3   2  -3    3.07    0.42
   3   2  -3    4.13    0.50
   3   2  -3    2.89    0.46
  -3   2   3    3.23    0.31
   3  -2  -3    2.76    0.28
  -3  -2   3    2.99    0.48
   3  -2  -3    4.11    0.48
  -3   2   2   80.57    4.09
  -3   2   2   80.64    4.24
   3   2  -2   81.86    4.25
  -3   2   2   80.08    4.27
  -3   2   2   83.21    4.25
  -3  -2   2   80.10    4.24
   3  -2  -2   76.74    4.09
   3  -2  -2   85.61    4.21
  -3  -2   2   84.87    4.28
   3  -2  -2   84.94    4.29
  -3   2   1   65.90    3.31
  -3   2   1   64.90    3.25
   3   2  -1   58.10    3.45
   3   2  -1   63.09    3.32
  -3   2   1   62.38    3.25
  -3   2   1   63.32    3.39
   3  -2  -1   64.68    3.40
   3  -2  -1   64.14    3.32
  -3  -2   1   66.17    3.33
   3   2   0   83.93    4.56
  -3   2   0   86.35    4.55
   3   2   0   88.47    4.36
  -3   2   0   89.08    4.39
   3  -2   0   87.06    4.56
  -3  -2   0   85.46    4.58
  -3  -2   0   91.14    4.38
   3  -2   0   76.14    4.31
  -3   2  -1    2.97    0.43
   3   2   1    2.55    0.41
   3   2   1    3.36    0.38
   3  -2   1    2.53    0.41
  -3  -2  -1    2.49    0.38
  -3  -2  -1    2.52    0.36
  -3   2  -2   23.96    1.61
   3   2   2   24.17    1.44
   3   2   2   27.27    1.61
  -3  -2  -2   26.95    1.45
  -3  -2  -2   23.70    1.55
  -3   2  -3   22.75    1.51
  -3  -2  -3   21.11    1.43
  -3  -2  -3   22.09    1.32
  -3   2  -4    0.20    0.29
  -3  -2  -4   -0.10    0.18
  -3  -2  -4    0.21    0.21
  -3   2  -5    0.15    0.32
  -3  -2  -5   -0.08    0.25
   3  -2   5    0.28    0.33
  -3   2  -6    2.09    0.57
   3  -2   6    2.75    0.61
  -3  -2  -6    3.40    0.62
  -3   2  -7   13.12    1.41
  -3  -2  -7   13.42    1.33
   3  -2   7   10.79    1.22
   3   2   8    1.87    0.78
  -3   2  -8    1.94    0.65
   3  -2   8    1.86    0.72
  -3  -2  -8    0.92    0.45
   3   2   9    1.46    0.76
  -3   2  -9    0.70    0.54
   3  -2   9   -0.21    0.49
   3   2  10    1.79    0.88
  -3   3  11   -1.38    0.66
   3   3 -10    6.99    1.12
  -3   3  10    9.27    1.51
  -3   3   9    0.10    0.66
   3   3  -9   -0.26    0.35
   3   3  -8    0.56    0.37
  -3   3   8   -0.08    0.57
   3   3  -8    0.28    0.31
  -3  -3   8    0.82    0.61
   3   3  -7   -0.15    0.28
  -3   3   7    1.13    0.58
  -3  -3   7    0.51    0.49
  -3   3   6   -0.03    0.39
  -3  -3   6   -0.02    0.40
  -3   3   5   26.67    1.79
  -3   3   5   25.96    1.83
  -3  -3   5   26.72    1.83
  -3   3   4   17.96    1.38
  -3   3   4   20.75    1.35
   3   3  -4   21.33    1.38
  -3  -3   4   17.84    1.34
   3   3  -3   11.03    0.83
  -3   3   3    9.97    0.97
  -3   3   3   11.28    0.65
  -3   3   3   11.96    0.85
   3   3  -3   10.12    0.88
   3  -3  -3   11.74    0.83
  -3  -3   3   10.58    0.87
   3   3  -2   36.69    2.13
  -3   3   2   37.44    2.08
  -3   3   2   36.03    2.11
  -3   3   2   36.61    1.96
  -3   3   2   38.98    2.05
   3  -3  -2   36.98    2.00
   3  -3  -2   37.11    2.12
  -3  -3   2   38.74    2.10
  -3   3   1    4.96    0.52
   3   3  -1    5.00    0.56
  -3   3   1    4.46    0.36
  -3   3   1    5.74    0.53
   3  -3  -1    5.29    0.51
  -3  -3   1    5.02    0.56
   3   3   0    0.91    0.28
  -3   3   0    0.90    0.28
   3   3   0    0.46    0.22
   3  -3   0    0.22    0.17
  -3  -3   0    0.67    0.24
   3   3   1    3.33    0.49
  -3   3  -1    4.12    0.58
  -3  -3  -1    4.74    0.49
  -3  -3  -1    3.74    0.53
   3   3   2   26.70    1.55
  -3   3  -2   27.17    1.78
  -3  -3  -2   29.31    1.58
  -3  -3  -2   26.38    1.72
   3   3   3   16.87    1.07
  -3   3  -3   16.45    1.31
  -3  -3  -3   17.95    1.09
   3  -3   3   17.23    0.99
  -3  -3  -3   16.27    1.20
  -3   3  -4    1.70    0.46
  -3  -3  -4    1.97    0.41
  -3  -3  -4    1.44    0.33
   3  -3   4    1.21    0.31
  -3   3  -5   15.78    1.50
  -3  -3  -5   15.96    1.21
   3  -3   5   15.03    1.08
  -3   3  -6    4.56    0.85
   3  -3   6    5.02    0.71
  -3  -3  -6    6.07    0.79
  -3   3  -7    3.37    0.77
  -3  -3  -7    3.41    0.64
   3  -3   7    3.81    0.67
   3   3   8    1.48    0.77
  -3   3  -8    1.13    0.58
  -3  -3  -8    2.68    0.62
   3  -3   8    2.01    0.67
  -3   3  -9    2.49    0.77
   3   3   9    1.89    0.84
   3   3  10   -0.68    0.65
  -3   4  11    0.07    0.80
   3   4 -11    0.84    0.55
  -3   4  10   -0.64    0.68
   3   4 -10    0.56    0.53
   3   4  -9    1.72    0.52
  -3   4   9    0.29    0.71
   3   4  -9    1.38    0.55
  -3  -4   9    1.67    0.74
   3   4  -8    4.81    0.82
  -3   4   8    4.47    1.00
  -3  -4   8    5.81    1.03
   3   4  -7   -0.08    0.31
  -3   4   7    0.03    0.50
  -3  -4   7    0.26    0.51
  -3   4   6    5.50    0.92
  -3  -4   6    7.21    0.97
  -3   4   5    0.59    0.45
  -3   4   5    0.41    0.17
  -3  -4   5    0.21    0.34
   3   4  -4   23.51    1.71
  -3   4   4   28.90    1.54
  -3   4   4   25.81    1.76
  -3  -4   4   25.28    1.72
  -3   4   3   20.05    1.03
  -3   4   3   17.66    1.19
   3   4  -3   16.25    1.29
  -3   4   3   17.78    1.30
   3  -4  -3   21.36    1.22
  -3  -4   3   17.74    1.26
  -3   4   2  114.76    5.83
  -3   4   2  111.59    5.73
  -3   4   2  115.91    5.95
   3   4  -2  118.37    5.96
  -3  -4   2  106.99    5.90
   3  -4  -2  119.25    5.81
   3   4  -1   45.91    2.49
  -3   4   1   42.57    2.40
  -3   4   0   20.73    1.37
  -3   4   0   18.08    1.11
   3   4   0   20.72    1.25
  -3  -4   0   20.81    1.28
   3   4   1    2.59    0.40
  -3   4  -1    2.81    0.32
  -3   4  -1    2.63    0.49
  -3  -4  -1    2.84    0.42
  -3   4  -2   63.25    3.61
   3   4   2   67.33    3.54
  -3   4  -2   71.89    3.93
  -3  -4  -2   72.70    3.58
  -3  -4  -2   67.11    3.85
   3   4   3   21.27    1.24
  -3   4  -3   20.47    1.52
  -3   4  -3   19.41    1.34
  -3  -4  -3   19.78    1.23
  -3  -4  -3   19.84    1.42
   3   4   4   25.49    1.45
  -3   4  -4   21.90    1.74
  -3  -4  -4   27.50    1.47
  -3  -4  -4   24.98    1.68
   3  -4   4   22.11    1.34
  -3   4  -5   32.60    2.34
  -3  -4  -5   33.80    2.21
  -3  -4  -5   35.58    1.98
   3  -4   5   35.09    1.94
  -3   4  -6   13.74    1.43
  -3  -4  -6    9.44    1.08
   3  -4   6   11.73    0.92
  -3   4  -7    5.55    1.00
   3  -4   7    5.95    0.75
  -3  -4  -7    6.26    0.90
   3   4   8    8.07    1.27
  -3   4  -8    6.57    1.07
  -3  -4  -8    6.26    0.93
   3   4   9    2.34    0.90
  -3   4  -9    0.08    0.55
   3   4  10    2.65    1.04
   3   5 -11    0.91    0.58
  -3   5  11    1.21    0.93
  -3   5  10   -0.08    0.68
   3   5 -10    0.17    0.53
   3   5  -9    0.35    0.49
   3   5  -9    0.84    0.54
  -3   5   9    0.59    0.70
  -3  -5   9    1.67    0.79
  -3   5   8    0.96    0.74
   3   5  -8    0.69    0.49
  -3  -5   8    0.80    0.64
  -3   5   7    7.80    1.23
   3   5  -7   11.99    1.29
  -3  -5   7   11.07    1.34
  -3   5   6    0.86    0.56
  -3   5   6    0.00    0.19
  -3  -5   6   -0.09    0.38
  -3   5   5   16.71    1.41
  -3   5   5   19.19    1.14
  -3  -5   5   15.00    1.34
   3   5  -4   17.84    1.39
  -3   5   4   18.04    1.40
  -3  -5   4   19.04    1.36
   3   5  -3   12.90    1.15
  -3   5   3   14.75    1.17
  -3   5   3   15.25    0.90
  -3  -5   3   15.58    1.12
   3  -5  -3   16.61    1.04
  -3   5   2    5.86    0.68
   3   5  -2    4.98    0.70
  -3  -5   2    5.06    0.59
   3  -5  -2    5.18    0.42
   3   5  -1    2.66    0.50
  -3   5   1    2.91    0.44
  -3   5   0    7.49    0.58
   3   5   0    8.49    0.79
  -3   5  -1   20.15    1.10
   3   5   1   18.55    1.22
  -3   5  -1   18.39    1.42
  -3   5  -2   19.07    1.18
   3   5   2   20.12    1.21
  -3   5  -2   17.08    1.42
  -3  -5  -2   19.18    1.21
  -3   5  -3   16.45    1.16
  -3   5  -3   16.94    1.38
   3   5   3   15.82    1.05
  -3  -5  -3   16.46    1.07
   3   5   4    0.41    0.25
  -3   5  -4   -0.35    0.26
  -3  -5  -4   -0.05    0.20
  -3   5  -5    0.07    0.34
  -3  -5  -5    0.07    0.29
  -3  -5  -5    0.17    0.26
  -3   5  -6    8.63    1.22
  -3  -5  -6    6.79    0.95
  -3   5  -7    2.22    0.70
  -3  -5  -7    1.37    0.48
  -3   5  -8    0.41    0.53
   3   5   9    1.53    0.91
  -3   5  -9    1.50    0.62
  -3   5 -10    0.36    0.62
   3   5  10   -0.24    0.84
   3   6 -11    0.83    0.66
  -3   6  11   -0.02    0.85
  -3   6  10    2.26    0.96
   3   6 -10   -0.58    0.50
   3   6  -9    0.60    0.48
   3   6  -9   -0.03    0.45
  -3   6   9    0.79    0.80
  -3  -6   9   -0.04    0.69
   3   6  -8   24.42    2.06
  -3   6   8   28.10    2.27
   3   6  -8   29.88    2.17
  -3  -6   8   27.85    2.23
  -3   6   7    3.11    0.90
  -3  -6   7    1.87    0.66
  -3   6   6   16.69    1.72
  -3  -6   6   16.45    1.61
  -3   6   5    0.01    0.28
  -3   6   5    0.63    0.52
  -3  -6   5   -0.09    0.38
  -3   6   4   23.20    1.69
   3   6  -4   23.09    1.70
  -3  -6   4   23.90    1.64
   3   6  -3   22.92    1.66
  -3   6   3   23.19    1.34
  -3   6   3   20.53    1.57
   3  -6  -3   25.79    1.44
  -3  -6   3   23.27    1.54
  -3   6   2   62.76    3.42
   3   6  -2   59.32    3.48
   3  -6  -2   62.87    3.15
  -3  -6   2   59.46    3.33
   3   6  -1   21.73    1.46
  -3   6   1   20.19    1.32
  -3   6   0   17.23    1.07
   3   6   0   17.13    1.21
   3   6   1    5.55    0.66
   3   6   2   -0.12    0.23
  -3   6  -2   -0.05    0.26
  -3   6  -2    0.12    0.21
  -3   6  -3    1.07    0.37
   3   6   3    1.49    0.33
  -3   6  -3    0.52    0.42
  -3  -6  -3    1.40    0.34
   3   6   4   10.47    0.80
  -3   6  -4    9.18    1.23
  -3  -6  -4   11.06    0.80
  -3   6  -5    0.56    0.43
  -3   6  -6   58.86    3.80
  -3   6  -7    0.59    0.50
  -3   6  -8    4.31    0.96
   3   6   9    1.48    0.90
  -3   6  -9   -0.64    0.50
  -3   6 -10    5.42    1.15
   3   6  10    5.51    1.35
   3   7 -10   -0.32    0.48
  -3   7  10   -0.20    0.86
  -3   7   9    0.63    0.77
   3   7  -9   -0.07    0.49
   3   7  -9    0.46    0.58
   3   7  -8    1.55    0.62
   3   7  -8   -0.27    0.45
  -3   7   8    0.36    0.69
  -3  -7   8    0.76    0.64
  -3   7   7   -0.29    0.57
   3   7  -7    0.22    0.39
  -3  -7   7    0.12    0.54
   3   7  -6   -0.13    0.37
  -3   7   6    0.62    0.55
  -3  -7   6   -0.29    0.45
  -3   7   5    9.16    1.18
   3   7  -5    5.79    0.96
  -3  -7   5    7.21    0.97
  -3   7   4    2.03    0.63
   3   7  -4    2.31    0.62
  -3  -7   4    1.66    0.49
   3   7  -3   42.33    2.78
  -3   7   3   44.36    2.72
  -3  -7   3   43.77    2.61
   3  -7  -3   47.02    2.47
   3   7  -2    1.02    0.41
  -3   7   2    0.11    0.34
  -3  -7   2    0.76    0.32
   3   7  -1   14.16    1.26
  -3   7   1   11.22    0.92
   3   7   0    1.63    0.44
  -3   7   0    2.07    0.38
   3   7   1   18.51    1.25
  -3   7  -1   16.82    0.99
  -3   7  -2    0.56    0.38
  -3   7  -2   -0.10    0.20
   3   7   2   -0.01    0.27
  -3   7  -3    0.56    0.31
  -3   7  -3    0.47    0.43
   3   7   3    0.12    0.29
  -3   7  -4    0.73    0.46
   3   7   4    0.74    0.33
   3   7   5   34.08    1.92
  -3   7  -5   33.60    2.52
  -3   7  -6    0.65    0.55
  -3   7  -7    1.46    0.60
  -3   7  -8   -0.18    0.50
   3   7   9    0.42    0.80
  -3   7  -9    0.38    0.71
   3   8 -10    0.78    0.63
  -3   8   9    1.44    1.01
   3   8  -9    2.52    0.85
   3   8  -9    2.34    0.86
  -3   8   8    0.52    0.69
   3   8  -8   -0.07    0.51
   3   8  -8   -0.20    0.49
  -3  -8   8    0.55    0.66
  -3   8   7    1.92    0.85
   3   8  -7    1.39    0.65
  -3  -8   7    1.80    0.69
   3   8  -6    2.11    0.67
  -3   8   6    2.45    0.82
  -3  -8   6    4.46    0.84
  -3   8   5   -0.18    0.53
   3   8  -5    0.09    0.41
  -3  -8   5   -0.29    0.44
  -3   8   4   36.09    1.93
   3   8  -4   34.49    2.44
  -3   8   4   37.02    2.41
  -3  -8   4   34.42    2.26
   3   8  -3    1.39    0.55
  -3   8   3    0.82    0.51
  -3  -8   3    0.87    0.42
   3  -8  -3    1.38    0.32
   3   8  -2    2.57    0.62
  -3   8   2    3.78    0.64
  -3  -8   2    2.83    0.51
  -3   8   1   -0.43    0.28
   3   8  -1   -0.09    0.31
  -3   8   0    0.92    0.32
   3   8   0    0.56    0.36
  -3   8  -1   12.55    0.82
   3   8   1   12.71    1.04
  -3   8  -2   13.62    1.55
   3   8   2   14.08    1.23
  -3   8  -3    3.61    0.78
   3   8   3    2.33    0.50
   3   8   4   28.84    1.75
  -3   8  -4   30.69    2.30
  -3   8  -5    0.33    0.47
  -3   8  -6    0.39    0.50
  -3   8  -7   -0.26    0.47
  -3   8  -8    3.10    0.94
  -3   8  -9    1.53    0.84
   3   8   9    1.65    0.97
  -3   9   9    0.25    0.92
   3   9  -9   -0.36    0.64
   3   9  -9   -0.02    0.54
   3   9  -8   -0.13    0.56
  -3   9   8    1.11    0.91
   3   9  -8    1.18    0.66
  -3  -9   8    1.97    0.86
  -3   9   7    1.43    0.81
   3   9  -7    1.10    0.67
  -3  -9   7    1.70    0.66
   3   9  -6    2.38    0.78
  -3   9   6    2.67    0.93
  -3  -9   6    2.70    0.74
  -3   9   5   -0.16    0.57
   3   9  -5   -0.19    0.49
  -3  -9   5    0.83    0.44
  -3   9   4    2.13    0.77
   3   9  -4    2.80    0.77
  -3  -9   4    2.40    0.64
  -3   9   3    5.70    0.94
   3   9  -3    5.43    0.96
  -3  -9   3    6.90    0.87
   3   9  -2    1.43    0.57
  -3   9   2    3.35    0.65
  -3  -9   2    2.51    0.49
   3   9  -1    9.71    1.17
  -3   9   1    9.74    1.04
  -3  -9   1   10.04    0.92
  -3   9   0    7.09    0.78
   3   9   0    7.32    0.95
   3   9   1   23.24    1.59
  -3   9  -1   21.63    1.33
  -3   9  -2    1.36    0.59
   3   9   2    3.68    0.64
  -3   9  -3    1.09    0.58
   3   9   3    2.45    0.55
  -3   9  -4    0.72    0.54
  -3   9  -5    0.44    0.51
  -3   9  -6    0.10    0.52
  -3   9  -7    1.50    0.71
  -3   9  -8   -0.19    0.60
   3  10  -8    3.65    1.01
   3  10  -8    1.48    0.84
  -3  10   8    3.87    1.19
   3  10  -7    0.30    0.56
  -3  10   7    2.14    0.93
  -3 -10   7    1.36    0.76
   3  10  -6    0.43    0.58
  -3  10   6    1.83    0.87
  -3 -10   6    0.42    0.65
  -3  10   5    1.06    0.68
   3  10  -5    1.09    0.62
  -3 -10   5    0.38    0.50
   3  10  -4   -0.46    0.43
  -3  10   4    0.23    0.64
  -3 -10   4    0.49    0.45
  -3  10   3    3.99    0.64
   3  10  -3    4.21    0.86
  -3  10   3    3.00    0.81
  -3 -10   3    3.61    0.64
  -3  10   2   16.60    1.50
   3  10  -2   14.55    1.54
  -3 -10   2   11.98    1.06
   3  10  -1   10.91    1.31
  -3  10   1   10.83    1.15
  -3 -10   1   10.59    0.89
  -3  10   0   11.37    1.09
   3  10   0   12.16    1.30
   3  10   1    0.27    0.43
  -3  10  -2    1.76    0.66
   3  10   2    3.99    0.72
   3  10   3    2.07    0.54
  -3  10  -3    0.73    0.56
  -3  10  -4    0.37    0.55
  -3  10  -5   -0.07    0.57
  -3  10  -6    2.52    0.95
  -3  10  -7   -0.85    0.54
  -3  11   8    0.32    0.83
   3  11  -8   -0.51    0.61
   3  11  -8    1.07    0.67
   3  11  -7    1.57    0.77
  -3  11   7    1.49    0.95
  -3  11   6    0.72    0.87
   3  11  -6    1.38    0.72
   3  11  -5    1.17    0.70
  -3  11   5    1.08    0.78
   3  11  -4    0.58    0.61
  -3  11   4    2.06    0.83
  -3  11   3    2.34    0.82
   3  11  -3    2.35    0.78
   3  11  -2    0.16    0.46
  -3  11   2    0.31    0.61
  -3  11   1    0.05    0.49
   3  11  -1    0.28    0.47
   3  11   0    0.38    0.46
   3  11   1    2.79    0.70
  -3  11  -2    1.27    0.68
   3  11   2    3.51    0.75
  -3  11  -3    0.62    0.58
  -3  11  -4   -0.47    0.49
  -3  11  -5    0.63    0.64
  -3  11  -6    0.08    0.67
  -3  11  -7    3.26    1.07
   3  12  -7    0.76    0.77
  -3  12   7   -0.25    0.96
  -3  12   6    4.01    1.21
   3  12  -6   -0.31    0.66
  -3  12   5   -0.21    0.71
   3  12  -5    0.12    0.67
   3  12  -4    7.40    1.30
   3  12  -3    1.56    0.72
  -3  12   3    0.34    0.66
  -3  12   2   13.66    1.49
   3  12  -2   10.79    1.45
   3  12  -1    1.44    0.68
   3  12   0   -0.07    0.49
   3  12   1    0.89    0.59
  -3  12  -2    2.95    0.84
  -3  12  -3   -0.60    0.50
  -3  12  -4   -0.13    0.60
  -3  12  -5    1.76    0.91
  -3  12  -6    2.47    0.99
  -3  13   5    4.53    1.26
   3  13  -5    2.98    1.03
   3  13  -4    0.58    0.70
  -3  13   4    1.36    0.95
   3  13  -3    4.74    1.09
   3  13  -2   -0.63    0.57
   3  13  -1    1.45    0.80
  -3  13  -2    0.98    0.76
  -3  13  -3   -0.10    0.61
  -3  13  -4    0.56    0.71
   3  14  -3    0.91    0.83
   3  14  -2    3.64    1.05
   3  14  -1    0.14    0.63
  -3  14  -1    0.13    0.80
  -3  14  -2    0.57    0.79
  -4   0  12    1.72    0.96
  -4   0  11    0.54    0.75
  -4   0  10    2.63    0.86
  -4   0   9    0.01    0.59
   4   0  -9    0.22    0.30
  -4   0   8   13.77    1.60
  -4   0   8   13.29    1.50
   4   0  -8   15.95    1.17
  -4   0   7   -0.10    0.45
   4   0  -7   -0.09    0.21
  -4   0   7    0.00    0.39
   4   0  -6    3.13    0.51
  -4   0   6    2.69    0.62
  -4   0   6    3.62    0.71
  -4   0   5   -0.06    0.33
  -4   0   5   -0.21    0.25
   4   0  -5   -0.12    0.18
   4   0  -4   73.93    3.87
  -4   0   4   78.45    4.06
  -4   0   4   73.03    4.10
   4   0  -4   73.91    3.89
  -4   0   3    0.09    0.21
   4   0  -3    0.21    0.13
   4   0  -3    0.01    0.17
  -4   0   3    0.15    0.23
   4   0  -3    0.17    0.21
  -4   0   1   -0.17    0.15
  -4   0   1   -0.06    0.19
   4   0  -1   -0.08    0.16
   4   0  -1   -0.22    0.13
  -4   0   0  543.96   26.08
   4   0   0  522.99   27.07
   4   0   0  524.80   26.07
  -4   0   0  535.29   27.08
   4   0   1   -0.02    0.17
  -4   0  -1   -0.06    0.18
   4   0   1    0.25    0.23
  -4   0  -1    0.04    0.19
  -4   0  -2  103.41    5.11
  -4   0  -2   94.10    5.31
  -4   0  -3   -0.12    0.21
  -4   0  -4   10.89    1.08
  -4   0  -5    0.22    0.31
  -4   0  -6    1.85    0.60
  -4   0  -7    2.50    0.69
   4   0   7    0.34    0.54
   4   0   8    7.13    1.13
  -4   0  -8    6.41    1.05
   4   0   9    0.52    0.63
  -4   0  -9    0.21    0.51
   4   0  10    5.68    1.20
  -4   1  12    0.87    0.91
  -4   1  11    4.96    1.21
  -4  -1  11    4.56    1.14
  -4   1  10   -0.12    0.62
   4   1 -10   -0.51    0.33
  -4  -1  10   -0.29    0.66
   4   1  -9    8.04    0.98
  -4   1   9    8.67    1.25
  -4  -1   9    7.64    1.15
  -4  -1   9    6.43    1.19
  -4   1   8   -0.38    0.49
   4   1  -8    0.12    0.19
   4   1  -8    0.19    0.31
  -4   1   8    0.19    0.50
  -4  -1   8   -0.42    0.43
   4  -1  -8    0.17    0.27
  -4  -1   8   -0.40    0.52
   4   1  -7    0.50    0.33
  -4   1   7    0.68    0.52
  -4   1   7    0.12    0.43
   4   1  -7    0.51    0.20
   4  -1  -7    0.36    0.25
  -4  -1   7    0.68    0.45
  -4  -1   7   -0.38    0.34
   4   1  -6    2.46    0.48
  -4   1   6    1.47    0.55
   4   1  -6    1.83    0.31
  -4   1   6    0.68    0.41
   4  -1  -6    2.04    0.36
  -4  -1   6    1.82    0.52
  -4  -1   6    1.19    0.48
  -4   1   5    0.47    0.35
   4   1  -5   -0.24    0.21
  -4   1   5    0.06    0.33
  -4  -1   5    0.05    0.36
   4  -1  -5    0.20    0.17
  -4  -1   5   -0.05    0.27
  -4   1   4   -0.16    0.26
  -4   1   4    0.43    0.22
   4   1  -4    0.00    0.19
  -4   1   4    0.32    0.30
   4  -1  -4    0.35    0.18
  -4  -1   4    0.25    0.30
   4   1  -3    2.97    0.43
  -4   1   3    1.93    0.43
  -4   1   3    2.75    0.36
  -4   1   3    2.37    0.42
   4   1  -3    3.02    0.37
   4   1  -3    3.08    0.43
  -4   1   3    3.09    0.26
  -4  -1   3    3.89    0.51
   4  -1  -3    2.52    0.24
  -4  -1   3    2.31    0.42
   4  -1  -3    3.36    0.37
   4  -1  -3    2.27    0.37
  -4   1   2   20.57    1.20
   4   1  -2   19.22    1.22
  -4   1   2   18.61    1.19
  -4   1   2   19.67    1.18
   4   1  -2   20.80    1.22
   4  -1  -2   18.34    1.16
  -4  -1   2   20.35    1.24
  -4  -1   2   21.45    1.25
   4  -1  -2   18.45    1.16
  -4  -1   2   22.46    1.26
   4  -1  -2   20.59    1.25
  -4   1   1  154.15    7.72
   4   1  -1  148.68    7.74
   4   1  -1  156.24    8.04
  -4   1   1  154.72    8.00
  -4  -1   1  143.89    7.74
   4  -1  -1  165.14    8.01
   4  -1  -1  155.84    7.73
  -4  -1   1  158.74    8.04
   4   1   0   16.66    1.03
  -4   1   0   16.13    1.06
  -4   1   0   16.44    1.08
   4   1   0   17.00    1.11
  -4  -1   0   16.19    1.09
   4  -1   0   17.02    1.05
   4  -1   0   16.32    1.08
  -4  -1   0   16.56    1.05
  -4   1  -1   21.83    1.36
   4   1   1   22.64    1.43
  -4   1  -1   22.18    1.42
   4   1   1   21.78    1.33
  -4  -1  -1   22.56    1.43
   4  -1   1   22.60    1.41
  -4  -1  -1   21.94    1.33
  -4   1  -2   -0.05    0.19
   4   1   2    0.20    0.23
  -4  -1  -2   -0.23    0.17
  -4  -1  -2    0.20    0.21
  -4   1  -3   22.15    1.52
  -4  -1  -3   22.04    1.51
  -4   1  -4   10.64    1.07
  -4  -1  -4    8.01    0.95
  -4   1  -5    1.18    0.43
  -4  -1  -5    1.16    0.43
  -4   1  -6   15.78    1.52
  -4  -1  -6   14.18    1.44
  -4   1  -7   17.71    1.67
   4  -1   7   13.17    1.45
  -4  -1  -7   14.73    1.54
   4   1   8    4.18    0.90
  -4   1  -8    4.77    0.92
   4  -1   8    3.27    0.86
  -4  -1  -8    3.45    0.77
   4   1   9    4.79    1.08
  -4   1  -9    3.33    0.84
   4  -1   9    4.09    0.88
  -4  -1  -9    2.65    0.74
   4   1  10    2.46    1.04
  -4   2  12   -0.42    0.84
  -4   2  11   -0.12    0.72
  -4   2  10    5.11    1.08
   4   2 -10    3.00    0.73
  -4   2   9    0.84    0.68
   4   2  -9    1.44    0.52
  -4  -2   9    0.63    0.75
   4   2  -8    3.38    0.50
  -4   2   8    2.81    0.81
   4   2  -8    2.96    0.64
   4  -2  -8    2.60    0.41
  -4  -2   8    2.87    0.79
   4   2  -7   18.22    1.18
  -4   2   7   14.33    1.54
   4   2  -7   14.30    1.24
  -4   2   7   18.80    1.52
   4  -2  -7   16.44    1.02
  -4  -2   7   13.27    1.54
   4   2  -6   21.92    1.58
  -4   2   6   22.84    1.71
  -4   2   6   25.45    1.76
  -4  -2   6   22.32    1.74
   4  -2  -6   23.44    1.34
  -4   2   5    8.02    0.95
   4   2  -5    9.48    0.94
  -4   2   5    8.72    0.98
  -4  -2   5    7.56    0.95
   4  -2  -5    8.26    0.59
  -4   2   4    2.34    0.48
  -4   2   4    2.74    0.54
   4   2  -4    1.89    0.43
  -4   2   4    2.60    0.33
   4  -2  -4    2.53    0.30
  -4  -2   4    2.63    0.51
  -4   2   3   44.05    2.35
  -4   2   3   41.21    2.16
   4   2  -3   38.62    2.31
  -4   2   3   38.15    2.16
  -4   2   3   42.67    2.36
   4  -2  -3   43.22    2.29
  -4  -2   3   41.22    2.35
   4  -2  -3   40.44    2.15
   4   2  -2   14.49    0.98
  -4   2   2   13.61    0.86
  -4   2   2   12.99    0.86
  -4   2   2   14.17    0.89
   4   2  -2   13.05    0.93
  -4   2   2   13.08    0.94
   4  -2  -2   11.77    0.93
   4  -2  -2   13.21    0.84
  -4  -2   2   15.71    0.95
  -4  -2   2   11.85    0.94
   4  -2  -2   13.79    0.87
   4   2  -1   21.43    1.32
   4   2  -1   22.86    1.38
  -4   2   1   21.05    1.29
  -4   2   1   22.18    1.34
   4  -2  -1   22.65    1.34
  -4  -2   1   21.73    1.40
  -4  -2   1   21.33    1.32
   4  -2  -1   20.23    1.28
   4  -2  -1   22.83    1.29
  -4   2   0  432.45   21.58
   4   2   0  461.04   22.43
  -4   2   0  445.22   22.41
   4   2   0  418.52   21.55
  -4  -2   0  479.14   21.60
   4  -2   0  425.52   22.40
  -4  -2   0  409.42   22.41
   4   2   1    0.64    0.25
  -4   2  -1    0.38    0.24
  -4  -2  -1    0.01    0.17
  -4  -2  -1   -0.05    0.20
   4   2   2   89.30    4.92
  -4   2  -2   96.74    5.25
  -4  -2  -2  102.16    4.95
  -4  -2  -2   96.31    5.20
  -4   2  -3  116.44    6.53
   4   2   3  123.94    6.16
  -4  -2  -3  120.18    6.47
  -4   2  -4    0.50    0.33
  -4  -2  -4    0.63    0.33
  -4   2  -5   18.45    1.46
  -4  -2  -5   16.73    1.37
  -4   2  -6   12.06    1.33
  -4  -2  -6   12.21    1.26
   4  -2   6   12.40    1.20
  -4   2  -7    4.54    0.88
  -4  -2  -7    4.43    0.79
   4  -2   7    4.21    0.80
  -4   2  -8    2.75    0.77
   4   2   8    2.56    0.87
  -4  -2  -8    3.58    0.73
   4  -2   8    3.46    0.79
   4   2   9    0.16    0.67
  -4   2  -9   -0.10    0.44
   4   2  10    2.87    1.00
  -4   3  11    0.29    0.93
  -4   3  10    0.56    0.75
   4   3 -10    0.37    0.52
   4   3  -9    6.79    1.04
  -4   3   9    8.51    1.34
  -4  -3   9    6.69    1.23
  -4   3   8    1.64    0.72
   4   3  -8    2.79    0.63
   4   3  -8    2.69    0.54
  -4  -3   8    1.86    0.73
   4   3  -7    3.02    0.53
   4   3  -7    2.35    0.59
  -4   3   7    3.01    0.73
  -4  -3   7    2.16    0.65
  -4   3   6   19.26    1.60
  -4   3   6   22.95    1.65
   4   3  -6   18.53    1.49
  -4  -3   6   22.93    1.69
  -4   3   5    1.29    0.49
   4   3  -5    0.96    0.39
  -4   3   5    1.27    0.43
  -4  -3   5    1.38    0.48
   4  -3  -5    1.68    0.21
  -4   3   4   12.16    0.96
   4   3  -4   11.57    1.10
  -4   3   4   12.04    0.73
  -4   3   4   12.87    1.18
  -4  -3   4   10.28    1.05
   4  -3  -4   11.60    0.71
  -4   3   3   -0.22    0.26
  -4   3   3   -0.11    0.24
  -4   3   3   -0.02    0.14
  -4   3   3    0.29    0.17
   4   3  -3    0.01    0.21
  -4  -3   3    0.00    0.23
   4  -3  -3    0.26    0.16
   4  -3  -3    0.02    0.19
  -4   3   2    1.74    0.32
   4   3  -2    1.75    0.39
  -4   3   2    1.98    0.38
  -4   3   2    1.78    0.31
  -4   3   2    1.62    0.29
   4  -3  -2    2.49    0.42
  -4  -3   2    1.34    0.33
  -4   3   1  134.67    6.63
  -4   3   1  130.14    6.61
   4   3  -1  124.59    6.68
  -4   3   1  130.85    6.90
  -4   3   1  133.28    6.67
   4  -3  -1  133.68    6.70
  -4   3   0    0.71    0.31
   4   3   0    0.26    0.23
  -4  -3   0    0.49    0.24
  -4  -3   0   -0.20    0.19
   4  -3   0    0.44    0.19
  -4   3  -1   46.01    2.60
   4   3   1   42.18    2.36
  -4  -3  -1   38.70    2.53
  -4  -3  -1   47.10    2.42
   4   3   2   18.17    1.25
  -4   3  -2   20.41    1.47
  -4  -3  -2   22.84    1.33
  -4  -3  -2   22.10    1.45
  -4   3  -3    3.98    0.65
   4   3   3    4.52    0.56
  -4  -3  -3    6.37    0.73
  -4   3  -4    8.39    1.04
  -4  -3  -4    8.28    0.93
   4  -3   4    9.10    0.71
  -4   3  -5    1.42    0.52
   4  -3   5    2.05    0.45
  -4  -3  -5    1.03    0.39
  -4   3  -6   23.49    1.91
   4  -3   6   25.06    1.64
  -4  -3  -6   25.26    1.78
  -4   3  -7    5.13    0.94
   4  -3   7    6.06    0.85
  -4  -3  -7    5.27    0.86
  -4   3  -8    0.43    0.47
   4  -3   8    0.72    0.52
  -4  -3  -8    0.79    0.46
  -4   3  -9    8.52    1.32
   4   3   9    8.92    1.47
   4   3  10    0.69    0.82
  -4   4  11    0.37    0.84
   4   4 -11   -0.04    0.54
   4   4 -10    0.15    0.49
  -4   4  10   -0.04    0.65
  -4   4   9    0.95    0.78
   4   4  -9    2.05    0.62
   4   4  -9    1.41    0.53
  -4  -4   9    0.97    0.68
   4   4  -8   -0.52    0.28
   4   4  -8    0.43    0.39
  -4   4   8    0.54    0.54
  -4  -4   8    0.50    0.56
   4   4  -7   -0.11    0.31
  -4   4   7   -0.10    0.50
  -4  -4   7    0.47    0.49
   4   4  -6    5.65    0.86
  -4   4   6    6.20    0.96
  -4  -4   6    6.86    0.98
  -4   4   5    2.15    0.60
   4   4  -5    3.37    0.65
  -4   4   5    2.99    0.58
  -4  -4   5    3.14    0.63
  -4   4   4    2.64    0.32
  -4   4   4    1.83    0.53
   4   4  -4    1.94    0.48
  -4   4   4    2.61    0.48
  -4  -4   4    1.33    0.43
  -4   4   3    1.66    0.46
  -4   4   3    1.95    0.39
  -4   4   3    2.66    0.31
   4   4  -3    2.79    0.52
  -4   4   3    2.46    0.36
  -4  -4   3    2.50    0.47
   4  -4  -3    2.57    0.38
  -4   4   2  162.20    7.82
   4   4  -2  146.45    7.79
  -4   4   2  143.79    7.60
  -4   4   2  154.71    7.72
  -4   4   2  153.11    7.96
  -4  -4   2  152.34    7.81
  -4   4   1   -0.10    0.20
  -4   4   1    0.09    0.24
  -4   4   1    0.47    0.28
   4   4  -1   -0.03    0.25
  -4   4   1    0.03    0.13
   4  -4  -1   -0.38    0.19
  -4   4   0  164.15    8.52
   4   4   0  153.63    8.12
   4  -4   0  164.16    8.07
  -4   4  -1   37.29    2.31
   4   4   1   37.49    2.09
  -4  -4  -1   35.27    2.28
   4   4   2   24.37    1.43
  -4   4  -2   23.23    1.66
  -4  -4  -2   22.83    1.63
   4   4   3    1.22    0.33
  -4   4  -3    1.11    0.40
  -4  -4  -3    0.45    0.31
  -4   4  -4   27.49    2.10
   4   4   4   32.33    1.81
  -4  -4  -4   32.63    2.06
   4  -4   4   29.33    1.66
  -4   4  -5    6.23    0.98
  -4  -4  -5    6.65    0.88
   4  -4   5    7.65    0.68
  -4   4  -6    5.16    0.97
  -4  -4  -6    6.62    0.91
   4  -4   6    6.20    0.72
  -4   4  -7    0.38    0.48
  -4  -4  -7   -0.08    0.34
  -4   4  -8    3.82    0.88
  -4  -4  -8    3.92    0.80
   4   4   9    0.57    0.69
  -4   4  -9    0.27    0.53
   4   4  10    4.86    1.28
   4   5 -11    2.33    0.80
  -4   5  11    0.33    0.92
  -4   5  10    0.34    0.79
   4   5 -10    2.45    0.70
   4   5  -9    5.37    0.90
   4   5  -9    4.43    0.90
  -4   5   9    4.68    1.08
  -4  -5   9    4.61    1.10
   4   5  -8    2.28    0.60
  -4   5   8    1.67    0.81
   4   5  -8    2.72    0.73
  -4  -5   8    1.73    0.74
  -4   5   7    0.78    0.57
   4   5  -7    0.12    0.37
  -4  -5   7   -0.21    0.44
  -4   5   6    1.15    0.60
   4   5  -6    0.97    0.46
  -4  -5   6    1.57    0.54
  -4   5   5    1.99    0.62
   4   5  -5    1.33    0.48
  -4  -5   5    2.08    0.56
  -4   5   4    1.17    0.49
   4   5  -4    0.22    0.32
  -4  -5   4    0.91    0.40
  -4   5   3   47.86    2.86
   4   5  -3   51.88    2.92
  -4   5   3   51.42    2.71
  -4   5   3   49.31    2.58
   4  -5  -3   50.30    2.66
  -4  -5   3   44.41    2.77
  -4   5   2    0.60    0.22
  -4   5   2    0.89    0.32
   4   5  -2    0.84    0.35
  -4   5   2    0.23    0.25
  -4   5   2    0.58    0.29
  -4  -5   2    1.31    0.36
  -4   5   1  207.12   10.21
   4   5  -1  200.32   10.23
  -4   5   1  197.95   10.59
  -4   5   0   12.56    0.79
  -4   5   0   12.22    1.07
   4   5   0   12.79    0.97
   4   5   1    0.05    0.22
  -4   5  -1    0.32    0.18
  -4   5  -1    0.42    0.29
  -4   5  -2    1.22    0.32
  -4   5  -2    0.78    0.39
   4   5   2    1.05    0.32
  -4   5  -3    0.95    0.44
   4   5   3    0.89    0.30
  -4  -5  -3    0.62    0.38
   4   5   4    1.91    0.41
  -4   5  -4    1.36    0.53
  -4  -5  -4    1.83    0.51
  -4   5  -5    1.25    0.55
  -4  -5  -5    2.02    0.57
  -4   5  -6   13.03    1.56
  -4  -5  -6   12.90    1.38
  -4   5  -7    2.78    0.79
  -4  -5  -7    2.80    0.64
  -4   5  -8    3.01    0.86
  -4  -5  -8    2.91    0.71
   4   5   9    0.70    0.77
  -4   5  -9    1.84    0.78
  -4   5 -10   -0.23    0.64
   4   5  10    1.48    0.93
  -4   6  11   -0.19    0.81
   4   6 -11   -0.25    0.57
  -4   6  10    5.62    1.36
   4   6 -10    6.54    1.16
   4   6  -9    0.82    0.55
   4   6  -9    0.83    0.51
  -4   6   9   -0.08    0.65
  -4  -6   9    0.43    0.78
  -4   6   8    0.48    0.75
   4   6  -8   -0.01    0.43
   4   6  -8    0.33    0.45
  -4  -6   8    1.23    0.71
   4   6  -7    2.26    0.64
  -4   6   7    1.11    0.71
  -4  -6   7    2.39    0.73
  -4   6   6    0.26    0.55
   4   6  -6    0.33    0.40
  -4  -6   6   -0.30    0.44
  -4   6   5    1.62    0.40
   4   6  -5    0.74    0.38
  -4   6   5    0.57    0.47
  -4  -6   5    1.75    0.54
   4   6  -4   19.19    1.50
  -4   6   4   18.64    1.49
  -4  -6   4   15.75    1.37
   4  -6  -4   21.22    1.31
  -4   6   3   14.48    0.93
  -4   6   3   13.95    1.12
   4   6  -3   12.14    1.28
  -4  -6   3   11.83    1.03
   4  -6  -3   13.99    0.89
  -4   6   2   80.76    4.19
   4   6  -2   75.44    4.25
  -4  -6   2   74.13    4.11
  -4   6   1    3.07    0.61
   4   6  -1    4.73    0.66
  -4   6   1    5.02    0.58
   4   6   0   80.89    4.40
  -4   6   0   82.37    4.22
  -4   6   0   82.13    4.65
  -4   6  -1    0.47    0.18
   4   6   1    0.16    0.27
  -4   6  -1    0.33    0.31
   4   6   2   13.00    0.97
  -4   6  -2   12.87    0.90
  -4   6  -2   13.81    1.45
  -4   6  -3   43.86    2.89
   4   6   3   43.43    2.45
  -4   6  -4   24.12    1.82
   4   6   4   19.76    1.35
  -4   6  -5    2.20    0.69
  -4   6  -6    4.44    0.96
  -4   6  -7    0.70    0.57
  -4   6  -8    0.65    0.64
  -4   6  -9    0.37    0.62
   4   6   9    1.25    0.78
   4   7 -10    0.68    0.64
  -4   7  10    1.87    0.99
   4   7  -9    5.51    1.02
   4   7  -9    5.08    1.03
  -4   7   9    7.46    1.42
  -4  -7   9    5.51    1.23
   4   7  -8    8.86    1.31
  -4   7   8    8.73    1.38
   4   7  -8    6.63    1.12
  -4  -7   8    5.85    1.15
  -4   7   7   -0.31    0.55
   4   7  -7    0.06    0.41
  -4  -7   7    0.21    0.51
   4   7  -6   10.25    1.32
  -4   7   6   10.23    1.36
  -4  -7   6   11.07    1.28
  -4   7   5    1.61    0.64
   4   7  -5   -0.16    0.36
  -4  -7   5    0.37    0.45
  -4   7   4    2.94    0.36
   4   7  -4    2.71    0.69
  -4   7   4    3.09    0.72
   4  -7  -4    3.78    0.55
  -4  -7   4    3.76    0.69
  -4   7   3    1.34    0.36
   4   7  -3    1.66    0.55
  -4   7   3    0.82    0.48
   4  -7  -3    1.43    0.30
  -4  -7   3    1.38    0.44
   4   7  -2    0.29    0.40
  -4   7   2    1.04    0.40
  -4  -7   2    0.39    0.31
  -4   7   1   37.92    2.16
   4   7  -1   35.53    2.29
  -4   7   0    0.51    0.36
   4   7   0    0.86    0.36
  -4   7   0    0.24    0.23
   4   7   1   10.58    1.04
  -4   7  -1   11.08    1.27
   4   7   2   11.64    1.04
  -4   7  -2   11.87    1.38
  -4   7  -2   15.94    0.95
  -4   7  -3    0.46    0.44
   4   7   3    0.41    0.34
  -4   7  -3    0.09    0.32
   4   7   4   27.34    1.62
  -4   7  -4   22.42    2.00
   4   7   5    8.65    0.81
  -4   7  -5    4.87    1.04
  -4   7  -6    3.51    0.92
  -4   7  -7   -0.40    0.50
  -4   7  -8   -0.75    0.42
   4   7   9    2.47    1.04
  -4   7  -9    0.33    0.68
  -4   8  10    1.07    1.06
   4   8 -10    0.38    0.59
  -4   8   9    2.09    1.05
   4   8  -9    1.73    0.77
   4   8  -9    1.98    0.75
  -4  -8   9    0.59    0.86
   4   8  -8    0.42    0.54
  -4   8   8    0.20    0.78
  -4  -8   8    2.23    0.86
   4   8  -7   -0.18    0.43
  -4   8   7    0.08    0.72
  -4  -8   7    0.67    0.55
   4   8  -6    1.35    0.54
  -4   8   6    0.82    0.67
  -4  -8   6    0.51    0.55
  -4   8   5   22.00    1.82
   4   8  -5   21.83    1.84
  -4  -8   5   23.84    1.76
  -4   8   4    3.41    0.81
   4   8  -4    4.35    0.85
  -4  -8   4    3.41    0.67
   4   8  -3    0.15    0.45
  -4   8   3    0.19    0.45
  -4  -8   3    0.17    0.32
  -4   8   2    1.64    0.54
   4   8  -2    2.93    0.65
  -4  -8   2    2.82    0.54
  -4   8   1    0.42    0.35
   4   8  -1    1.35    0.48
   4   8   0   63.80    3.65
  -4   8   0   65.17    3.44
  -4   8   0   63.58    3.93
  -4   8  -1    5.91    0.97
   4   8   1    8.24    0.90
   4   8   2    1.27    0.44
  -4   8  -2    1.24    0.54
   4   8   3    1.65    0.45
  -4   8  -3    1.65    0.67
   4   8   4    0.82    0.38
  -4   8  -4   -0.35    0.45
  -4   8  -5    3.07    0.84
  -4   8  -6    0.19    0.50
  -4   8  -7    0.70    0.63
  -4   8  -8    1.08    0.75
   4   9  -9    2.03    0.71
   4   9  -9    0.09    0.61
  -4   9   9    0.41    0.96
  -4  -9   9    0.30    0.72
   4   9  -8    0.24    0.52
  -4   9   8    0.42    0.75
  -4  -9   8    0.84    0.64
   4   9  -7    1.36    0.71
  -4   9   7    0.56    0.74
  -4  -9   7    0.69    0.61
   4   9  -6    5.35    1.09
  -4   9   6    6.36    1.19
  -4  -9   6    6.16    1.01
  -4   9   5    0.64    0.69
   4   9  -5    0.62    0.56
  -4  -9   5    0.02    0.47
  -4   9   4   15.94    1.63
   4   9  -4   14.45    1.62
  -4  -9   4   14.29    1.40
  -4   9   3    1.02    0.56
   4   9  -3    0.35    0.48
  -4  -9   3    0.23    0.42
  -4   9   2    0.84    0.55
   4   9  -2    1.43    0.55
  -4  -9   2    0.99    0.41
  -4   9   1   12.58    1.03
   4   9  -1   11.70    1.31
   4   9   0   11.42    1.22
  -4   9   0   12.80    0.94
   4   9   1    0.83    0.45
  -4   9  -1    1.30    0.59
  -4   9  -2   15.94    1.81
   4   9   2   21.34    1.48
   4   9   3    0.85    0.44
  -4   9  -3    1.28    0.61
  -4   9  -4    2.39    0.77
  -4   9  -5    2.13    0.77
  -4   9  -6    3.80    1.00
  -4   9  -7    1.52    0.73
  -4   9  -8    1.61    0.86
  -4  10   8    0.02    0.87
   4  10  -8    0.99    0.69
  -4 -10   8    0.18    0.75
  -4  10   7    0.12    0.75
   4  10  -7    0.57    0.63
  -4 -10   7    0.28    0.65
   4  10  -6    1.42    0.72
  -4  10   6    0.94    0.80
  -4 -10   6   -0.09    0.54
  -4  10   5   -0.54    0.68
   4  10  -5   -0.44    0.52
  -4 -10   5    0.07    0.46
   4  10  -4    0.01    0.47
  -4  10   4    0.44    0.65
  -4 -10   4    0.29    0.44
  -4  10   3    3.72    0.88
   4  10  -3    3.98    0.90
  -4 -10   3    5.88    0.81
  -4  10   2   13.39    1.35
   4  10  -2   11.43    1.41
  -4 -10   2   11.81    1.15
  -4  10   1   10.29    1.08
   4  10  -1    9.22    1.19
  -4 -10   1    9.18    0.94
   4  10   0    4.97    0.85
   4  10   1    0.04    0.39
  -4  10  -1   -0.78    0.37
  -4  10  -2    0.87    0.59
   4  10   2    1.92    0.59
   4  10   3    0.17    0.43
  -4  10  -3    0.20    0.46
  -4  10  -4    2.00    0.79
  -4  10  -5    0.18    0.60
  -4  10  -6    0.53    0.67
  -4  10  -7    0.35    0.73
   4  11  -8    1.10    0.78
  -4  11   8    1.52    1.02
   4  11  -7    0.37    0.70
  -4  11   7   -0.10    0.81
  -4  11   6    2.38    0.95
   4  11  -6    2.79    0.94
   4  11  -5   -0.39    0.55
  -4  11   5    0.88    0.78
   4  11  -4   -0.01    0.52
  -4  11   4    0.02    0.64
   4  11  -3    0.61    0.56
  -4  11   3    0.21    0.64
   4  11  -2    0.72    0.53
  -4  11   2    0.83    0.56
   4  11  -1    0.98    0.52
   4  11   0   -0.48    0.42
  -4  11   0    1.98    0.75
  -4  11  -1    0.75    0.54
   4  11   1    0.17    0.45
   4  11   2    5.64    0.90
  -4  11  -2    3.66    0.96
  -4  11  -3   -0.33    0.54
  -4  11  -4    2.35    0.89
  -4  11  -5   -0.31    0.58
  -4  11  -6    0.54    0.72
  -4  12   7    1.17    1.06
   4  12  -7    0.70    0.80
   4  12  -6    0.13    0.71
  -4  12   6    1.31    0.93
  -4  12   5    3.64    1.02
   4  12  -5    1.07    0.80
   4  12  -4    2.13    0.84
  -4  12   4    2.63    0.88
   4  12  -3   -0.44    0.52
  -4  12   3    0.57    0.72
   4  12  -2   10.27    1.43
   4  12  -1    1.20    0.65
   4  12   0   15.81    1.66
  -4  12   0   12.35    1.68
  -4  12  -1    1.35    0.79
   4  12   1   -0.67    0.47
  -4  12  -2    2.94    0.88
  -4  12  -3    1.18    0.71
  -4  12  -4    1.94    0.92
  -4  12  -5    3.18    1.04
   4  13  -5    0.82    0.84
  -4  13   5    4.44    1.17
   4  13  -4    2.06    0.89
   4  13  -3    0.55    0.68
   4  13  -2    0.50    0.67
   4  13  -1    2.76    0.85
  -4  13   0    0.20    0.71
   4  13   0    0.51    0.58
  -4  13  -1    5.11    1.14
  -4  13  -2    0.00    0.60
  -4  13  -3    0.12    0.70
  -4  13  -4    0.80    0.85
   4  14  -3    0.75    0.79
   4  14  -2    1.09    0.78
  -4  14   1    1.02    0.85
   4  14  -1    0.43    0.70
  -4  14   0    1.57    0.92
  -4  14  -1    1.40    0.75
  -4  14  -2   -0.97    0.61
  -5   0  12    1.93    1.04
  -5   0  11   -0.07    0.71
  -5   0  10    4.71    1.06
  -5   0   9   -0.56    0.49
   5   0  -9    0.07    0.33
  -5   0   9   -0.97    0.52
  -5   0   8    5.42    0.97
  -5   0   8    6.23    1.09
   5   0  -8    6.31    0.79
  -5   0   7   -0.19    0.42
   5   0  -7   -0.21    0.21
  -5   0   7   -0.24    0.36
  -5   0   6    3.96    0.72
   5   0  -6    3.73    0.54
  -5   0   6    3.73    0.71
  -5   0   5    0.11    0.30
   5   0  -5    0.09    0.21
   5   0  -5    0.00    0.10
  -5   0   5   -0.03    0.34
  -5   0   4   78.45    4.28
  -5   0   4   81.14    4.11
   5   0  -4   73.97    4.07
   5   0  -4   78.14    4.07
  -5   0   3    0.64    0.28
   5   0  -3    0.12    0.14
  -5   0   3   -0.13    0.15
   5   0  -3    0.07    0.20
  -5   0   3   -0.08    0.22
  -5   0   2    3.65    0.48
   5   0  -2    2.91    0.39
   5   0  -2    2.88    0.42
  -5   0   2    2.69    0.38
  -5   0   1   -0.06    0.20
   5   0  -1   -0.25    0.13
  -5   0   1   -0.01    0.17
   5   0  -1   -0.15    0.19
   5   0   0   15.97    1.06
   5   0   0   13.49    0.99
  -5   0   0   15.79    1.02
  -5   0   0   13.64    1.04
  -5   0  -1   -0.07    0.20
   5   0   1   -0.07    0.22
  -5   0  -2  584.39   29.88
  -5   0  -3    0.15    0.25
  -5   0  -4   44.90    2.78
  -5   0  -5    0.23    0.33
  -5   0  -6   -0.03    0.40
  -5   0  -7    0.08    0.43
   5   0   8    4.53    0.93
  -5   0  -8    2.38    0.75
  -5   0  -9    0.40    0.45
   5   0   9   -0.49    0.64
   5   0  10   -0.07    0.83
  -5   1  12    3.05    1.19
  -5   1  11    1.76    0.85
   5   1 -10    0.07    0.37
  -5   1  10   -0.23    0.61
  -5  -1  10    0.20    0.62
  -5   1   9    3.46    0.91
   5   1  -9    3.93    0.69
  -5   1   9    3.05    0.89
  -5  -1   9    2.69    0.84
  -5  -1   9    3.57    0.88
  -5   1   8    0.22    0.58
   5   1  -8   -0.12    0.27
  -5   1   8   -0.10    0.52
  -5  -1   8   -0.13    0.47
  -5  -1   8    0.68    0.55
   5  -1  -8    0.23    0.25
  -5   1   7    6.46    1.00
  -5   1   7    8.21    1.07
   5   1  -7    6.96    0.59
   5   1  -7    6.93    0.84
   5  -1  -7    6.71    0.70
  -5  -1   7    5.29    0.90
   5   1  -6    1.11    0.37
  -5   1   6    1.23    0.49
   5   1  -6    0.83    0.29
  -5   1   6    0.76    0.46
  -5  -1   6    0.80    0.49
   5  -1  -6    0.85    0.27
   5   1  -5   -0.27    0.15
  -5   1   5   -0.14    0.37
  -5   1   5   -0.20    0.29
   5   1  -5   -0.12    0.22
  -5  -1   5   -0.22    0.27
   5  -1  -5    0.04    0.17
   5   1  -4    0.23    0.18
  -5   1   4    0.23    0.26
  -5   1   4    0.05    0.28
   5   1  -4    0.31    0.25
  -5   1   4    0.13    0.31
   5  -1  -4    0.06    0.18
  -5  -1   4   -0.16    0.26
   5   1  -3   -0.04    0.21
   5   1  -3    0.10    0.16
  -5   1   3    0.28    0.24
  -5   1   3    0.12    0.15
  -5   1   3   -0.15    0.26
  -5  -1   3    0.05    0.24
   5  -1  -3    0.00    0.13
   5  -1  -3    0.04    0.19
   5   1  -2   33.29    1.89
  -5   1   2   34.77    1.84
  -5   1   2   31.65    1.82
   5   1  -2   31.18    1.84
  -5   1   2   29.40    1.83
   5  -1  -2   32.74    1.84
  -5  -1   2   31.61    1.89
   5  -1  -2   31.76    1.81
  -5  -1   2   33.53    1.88
  -5   1   1   19.73    1.27
   5   1  -1   20.26    1.25
  -5   1   1   18.95    1.24
   5   1  -1   20.54    1.32
  -5  -1   1   21.04    1.31
   5  -1  -1   20.69    1.26
  -5  -1   1   21.51    1.30
   5  -1  -1   19.77    1.28
  -5   1   0    2.34    0.40
  -5   1   0    2.50    0.41
   5   1   0    2.48    0.42
  -5  -1   0    3.08    0.46
   5  -1   0    2.45    0.41
  -5  -1   0    2.55    0.41
   5  -1   0    3.00    0.44
   5   1   1   12.00    0.88
  -5   1  -1   11.58    0.91
  -5  -1  -1   10.69    0.90
   5   1   2   43.18    2.37
  -5   1  -2   43.20    2.52
  -5  -1  -2   39.13    2.50
  -5   1  -3   14.50    1.20
  -5  -1  -3   16.16    1.24
  -5   1  -4   15.21    1.25
  -5  -1  -4   13.83    1.22
  -5   1  -5    2.85    0.61
  -5  -1  -5    2.21    0.57
  -5   1  -6   14.79    1.54
  -5  -1  -6   16.25    1.62
  -5   1  -7    4.12    0.83
   5  -1   7    4.59    0.85
  -5  -1  -7    3.25    0.74
  -5   1  -8    0.05    0.48
   5   1   8   -0.40    0.59
   5  -1   8   -0.48    0.50
  -5  -1  -8   -0.48    0.41
  -5   1  -9   -0.11    0.46
   5   1   9   -0.20    0.57
  -5  -1  -9    0.08    0.53
   5  -1   9   -0.33    0.70
   5   1  10    0.23    0.71
  -5   2  12    1.33    0.96
  -5   2  11    1.93    0.92
  -5   2  10   -0.46    0.65
   5   2 -10   -0.29    0.41
  -5  -2  10    0.66    0.76
  -5   2   9    0.95    0.71
   5   2  -9    0.98    0.47
  -5  -2   9    0.35    0.58
   5   2  -8   19.26    1.30
  -5   2   8   18.57    1.90
   5   2  -8   16.93    1.46
  -5   2   8   18.05    1.81
  -5  -2   8   15.97    1.80
   5  -2  -8   22.05    1.26
  -5   2   7    0.28    0.42
   5   2  -7   -0.09    0.29
   5   2  -7    0.10    0.21
  -5   2   7    0.27    0.49
   5  -2  -7   -0.20    0.18
  -5  -2   7    0.42    0.48
  -5   2   6    3.57    0.72
   5   2  -6    4.06    0.66
  -5   2   6    3.27    0.69
   5  -2  -6    3.98    0.45
  -5  -2   6    2.88    0.68
   5   2  -5    0.16    0.26
  -5   2   5   -0.18    0.29
  -5   2   5   -0.41    0.27
  -5  -2   5    0.03    0.30
   5  -2  -5    0.44    0.19
  -5   2   4   10.44    0.73
  -5   2   4    9.54    0.95
   5   2  -4   10.13    0.83
   5   2  -4    9.65    0.95
  -5   2   4    9.88    1.00
   5  -2  -4    8.61    0.67
  -5  -2   4   10.46    1.01
   5   2  -3   53.17    2.82
  -5   2   3   48.15    2.64
   5   2  -3   46.22    2.73
  -5   2   3   49.09    2.73
  -5   2   3   48.26    2.60
  -5   2   3   50.32    2.78
   5  -2  -3   46.59    2.59
   5  -2  -3   49.57    2.65
  -5  -2   3   51.31    2.78
  -5   2   2   -0.02    0.20
  -5   2   2    0.04    0.21
   5   2  -2    0.22    0.21
  -5   2   2    0.01    0.16
   5   2  -2    0.08    0.21
   5  -2  -2   -0.05    0.15
   5  -2  -2    0.03    0.20
  -5   2   1    0.11    0.22
   5   2  -1    0.13    0.23
  -5   2   1    0.03    0.19
   5  -2  -1    0.48    0.25
   5  -2  -1    0.67    0.22
   5  -2  -1    0.25    0.24
  -5  -2   1   -0.22    0.18
   5   2   0    0.20    0.24
  -5   2   0    0.14    0.23
  -5  -2   0    0.45    0.25
  -5   2  -1    0.80    0.32
   5   2   1    0.48    0.27
  -5  -2  -1    0.55    0.27
  -5   2  -2    1.23    0.42
   5   2   2    1.07    0.33
  -5  -2  -2    1.20    0.36
  -5   2  -3    1.80    0.47
   5   2   3    2.48    0.47
  -5  -2  -3    2.91    0.53
  -5   2  -4    6.30    0.92
  -5  -2  -4    7.57    0.96
  -5   2  -5   11.47    1.32
  -5  -2  -5   10.86    1.26
  -5   2  -6   55.15    3.46
  -5  -2  -6   56.83    3.41
   5  -2   6   52.64    3.15
  -5   2  -7    6.44    1.07
   5  -2   7    6.74    0.97
  -5  -2  -7    5.59    0.90
  -5   2  -8   10.67    1.46
   5  -2   8   10.71    1.30
  -5  -2  -8   10.81    1.30
  -5   2  -9    0.76    0.65
   5   2   9    1.64    0.81
   5   2  10    0.49    0.83
  -5   3  11    0.16    0.81
   5   3 -11   -0.38    0.49
   5   3 -10    1.14    0.56
  -5   3  10    0.05    0.75
  -5  -3  10    0.87    0.75
  -5   3   9    4.11    0.95
   5   3  -9    3.72    0.78
  -5  -3   9    4.56    1.00
   5   3  -8   -0.10    0.35
  -5   3   8   -0.79    0.47
   5   3  -8   -0.17    0.25
  -5  -3   8   -0.12    0.46
  -5   3   7    0.54    0.45
  -5   3   7   -0.09    0.40
   5   3  -7    0.72    0.40
  -5  -3   7   -0.23    0.42
   5  -3  -7   -0.10    0.15
   5   3  -6    0.68    0.41
  -5   3   6    0.36    0.46
  -5   3   6    0.52    0.46
  -5  -3   6    0.82    0.46
   5  -3  -6    1.53    0.25
  -5   3   5    0.57    0.38
   5   3  -5    0.64    0.34
  -5   3   5   -0.24    0.34
  -5   3   5    0.94    0.26
  -5  -3   5    0.52    0.38
   5  -3  -5    0.15    0.17
  -5   3   4    0.88    0.24
   5   3  -4    0.33    0.29
  -5   3   4    0.11    0.37
  -5   3   4    0.88    0.36
  -5  -3   4    0.33    0.34
   5  -3  -4    0.11    0.18
  -5   3   3   19.44    1.27
   5   3  -3   20.80    1.36
  -5   3   3   19.42    1.20
  -5   3   3   20.09    1.17
  -5   3   3   20.86    1.37
   5  -3  -3   17.43    1.15
   5  -3  -3   20.99    1.23
  -5  -3   3   17.43    1.29
  -5   3   2   26.91    1.53
  -5   3   2   27.43    1.61
  -5   3   2   25.28    1.55
  -5   3   2   29.67    1.64
   5   3  -2   23.94    1.64
  -5   3   1    8.24    0.81
   5   3  -1    8.34    0.83
  -5   3   1    9.83    0.84
   5  -3  -1    9.09    0.71
   5  -3  -1    8.95    0.76
   5   3   0   26.10    1.60
  -5   3   0   26.93    1.71
   5  -3   0   26.76    1.49
  -5  -3   0   25.96    1.74
   5   3   1  116.28    5.93
  -5   3  -1  116.94    6.28
  -5  -3  -1  114.13    6.27
   5   3   2    3.92    0.52
  -5   3  -2    2.45    0.53
  -5  -3  -2    3.06    0.56
   5   3   3   13.35    0.98
  -5   3  -3   11.38    1.21
  -5  -3  -3   13.38    1.26
  -5   3  -4   -0.21    0.26
  -5  -3  -4   -0.13    0.25
  -5   3  -5   29.44    2.09
  -5  -3  -5   27.13    1.93
   5  -3   5   26.68    1.69
  -5   3  -6   25.98    2.09
   5  -3   6   26.45    1.78
  -5  -3  -6   29.05    1.99
  -5   3  -7    9.89    1.36
   5  -3   7   14.67    1.32
  -5  -3  -7   10.74    1.27
  -5   3  -8   -0.35    0.42
  -5  -3  -8   -0.34    0.38
  -5   3  -9    0.30    0.59
   5   3   9    0.19    0.72
   5   3  10    0.45    0.80
   5   4 -11    3.64    0.92
  -5   4  11    2.60    1.08
   5   4 -10    1.37    0.64
  -5   4  10    0.47    0.75
  -5  -4  10    1.18    0.85
  -5   4   9    5.50    1.17
   5   4  -9    4.67    0.90
  -5  -4   9    3.29    0.95
  -5   4   8    0.15    0.55
   5   4  -8    0.17    0.34
   5   4  -8    1.12    0.51
  -5  -4   8    0.40    0.57
  -5   4   7    0.22    0.53
   5   4  -7    0.95    0.46
  -5  -4   7    1.37    0.60
  -5   4   6    0.96    0.44
  -5   4   6    0.71    0.51
   5   4  -6    0.30    0.34
  -5  -4   6    1.13    0.51
  -5   4   5   -0.03    0.41
  -5   4   5    1.03    0.44
   5   4  -5    1.18    0.44
  -5  -4   5    0.71    0.38
  -5   4   4   17.81    1.37
   5   4  -4   14.05    1.29
  -5   4   4   18.62    1.09
  -5   4   4   20.33    1.32
  -5   4   4   19.57    1.15
  -5  -4   4   18.41    1.36
  -5   4   3   18.69    1.25
  -5   4   3   17.66    1.14
  -5   4   3   16.17    1.04
   5   4  -3   17.01    1.27
  -5   4   3   16.35    1.13
  -5  -4   3   15.29    1.18
   5   4  -2    1.38    0.42
  -5   4   2    2.79    0.42
  -5   4   2    1.21    0.34
  -5   4   2    2.62    0.46
  -5   4   2    2.90    0.39
  -5   4   1    4.57    0.63
   5   4  -1    4.41    0.63
   5  -4  -1    4.88    0.56
   5   4   0   35.49    2.03
  -5   4   0   31.46    2.13
   5  -4   0   35.25    1.89
   5   4   1   14.68    1.04
  -5   4  -1   15.31    1.21
   5  -4   1   15.04    0.87
  -5  -4  -1   13.75    1.18
   5   4   2   86.83    4.54
  -5   4  -2   87.25    4.93
  -5  -4  -2   85.72    4.89
   5   4   3    7.75    0.81
  -5   4  -3    5.64    0.86
  -5  -4  -3    7.26    0.92
  -5   4  -4   30.58    2.18
   5   4   4   30.71    1.84
  -5  -4  -4   29.41    2.04
   5  -4   4   28.92    1.66
  -5   4  -5    5.02    1.00
  -5  -4  -5    7.37    0.99
   5  -4   5    6.41    0.68
  -5   4  -6   19.36    1.97
  -5  -4  -6   15.64    1.57
   5  -4   6   14.82    1.13
  -5   4  -7    0.37    0.52
  -5  -4  -7    0.45    0.42
  -5   4  -8    3.79    0.93
  -5  -4  -8    4.43    0.89
   5   4   9    0.98    0.76
  -5   4  -9    0.79    0.67
   5   5 -11   -0.33    0.52
  -5   5  11    0.31    0.92
  -5   5  10    2.63    0.96
   5   5 -10    0.67    0.61
  -5  -5  10    0.60    0.80
   5   5  -9    0.66    0.55
   5   5  -9   -0.51    0.35
  -5   5   9    0.46    0.69
  -5  -5   9    0.86    0.75
  -5   5   8    0.58    0.68
   5   5  -8    0.25    0.44
  -5  -5   8    0.94    0.68
   5   5  -7    4.92    0.89
  -5   5   7    5.40    0.99
  -5  -5   7    5.05    0.95
  -5   5   6    1.25    0.60
   5   5  -6    0.19    0.35
  -5  -5   6    0.34    0.45
  -5   5   5    8.51    0.92
  -5   5   5    8.58    1.07
  -5   5   5    7.71    0.64
   5   5  -5    6.74    0.96
  -5  -5   5    5.38    0.87
  -5   5   4   10.92    0.88
  -5   5   4   12.54    0.78
  -5   5   4   10.93    0.92
  -5   5   4   12.35    1.22
   5   5  -4   10.82    1.19
  -5  -5   4   10.79    1.12
  -5   5   3    6.19    0.70
  -5   5   3    6.84    0.67
  -5   5   3    6.63    0.61
   5   5  -3    5.79    0.83
  -5   5   3    5.58    0.78
  -5  -5   3    6.39    0.77
  -5   5   2   10.20    0.71
  -5   5   2   10.84    0.87
   5   5  -2   10.49    1.04
  -5   5   2    9.58    0.97
   5   5  -1    5.77    0.74
  -5   5   1    4.50    0.67
  -5   5   1    4.47    0.56
  -5   5   1    5.63    0.42
  -5   5   0   53.25    3.26
   5   5   0   56.44    3.07
  -5   5  -1    8.57    1.06
   5   5   1   10.25    0.96
   5   5   2    1.26    0.37
  -5   5  -2    1.37    0.47
  -5  -5  -2    1.78    0.52
   5   5   3   30.29    1.80
  -5   5  -3   32.41    2.19
  -5  -5  -3   27.18    2.04
   5   5   4   12.26    1.07
  -5   5  -4   12.28    1.45
  -5  -5  -4   10.08    1.22
  -5   5  -5    8.54    1.21
  -5  -5  -5    7.29    1.03
  -5   5  -6    0.19    0.45
  -5  -5  -6    0.22    0.33
  -5   5  -7   -0.36    0.44
  -5  -5  -7   -0.49    0.32
  -5   5  -8    1.27    0.69
  -5  -5  -8    1.58    0.64
  -5   5  -9    0.30    0.57
   5   6 -11   -0.49    0.58
  -5   6  11    1.15    0.94
  -5   6  10    5.48    1.34
   5   6 -10    4.33    1.04
  -5  -6  10    7.15    1.40
   5   6  -9    0.05    0.48
   5   6  -9    0.24    0.52
  -5   6   9    0.67    0.79
  -5  -6   9    0.32    0.65
   5   6  -8    4.82    0.96
  -5   6   8    3.98    1.02
  -5  -6   8    4.59    1.00
   5   6  -7    1.98    0.65
  -5   6   7    2.97    0.86
  -5  -6   7    1.18    0.65
  -5   6   6    7.75    0.66
   5   6  -6    7.85    1.12
  -5   6   6    8.67    1.22
  -5  -6   6    6.09    0.97
  -5   6   5    2.01    0.41
  -5   6   5    2.85    0.72
   5   6  -5    2.14    0.60
  -5  -6   5    1.74    0.55
  -5   6   4    0.79    0.34
  -5   6   4    1.16    0.26
  -5   6   4    1.02    0.51
   5   6  -4    1.51    0.51
  -5  -6   4    2.21    0.52
   5  -6  -4    1.49    0.37
   5   6  -3    1.77    0.52
  -5   6   3    1.64    0.41
  -5   6   3    1.36    0.35
  -5   6   3    2.04    0.54
  -5  -6   3    1.73    0.46
  -5   6   2    0.64    0.37
  -5   6   2    0.74    0.20
  -5   6   2    2.33    0.50
   5   6  -2    0.68    0.40
  -5   6   1   10.91    1.14
   5   6  -1   11.67    1.12
  -5   6   1   11.43    0.86
   5   6   0   10.72    1.08
  -5   6   0   11.27    1.19
  -5   6  -1    4.57    0.80
   5   6   1    5.42    0.73
  -5   6  -1    5.53    0.50
  -5   6  -2   51.39    3.36
   5   6   2   54.78    3.00
  -5   6  -2   54.42    2.95
  -5   6  -3    0.36    0.41
   5   6   3    1.02    0.37
   5   6   4   56.56    3.14
  -5   6  -4   56.77    3.65
  -5   6  -5    6.50    1.17
  -5   6  -6    6.33    1.11
  -5  -6  -6    5.49    0.92
  -5   6  -7    0.23    0.57
  -5   6  -8    3.76    1.03
  -5   6  -9   -0.15    0.58
  -5   7  10    0.40    0.96
   5   7 -10    0.34    0.57
  -5  -7  10   -0.16    0.74
   5   7  -9   11.43    1.48
   5   7  -9    9.50    1.43
  -5   7   9   15.05    1.90
  -5  -7   9    9.26    1.48
   5   7  -8    0.54    0.57
  -5   7   8    0.64    0.74
  -5  -7   8    0.77    0.70
  -5   7   7    6.51    1.17
   5   7  -7    6.21    1.05
  -5  -7   7    5.08    0.99
   5   7  -6   -0.23    0.34
  -5   7   6   -1.34    0.47
  -5  -7   6   -0.28    0.43
   5   7  -5    2.36    0.71
  -5   7   5    3.98    0.60
  -5   7   5    3.63    0.81
  -5  -7   5    3.46    0.75
  -5   7   4    2.84    0.40
  -5   7   4    2.11    0.64
   5   7  -4    2.77    0.68
  -5   7   4    2.33    0.54
  -5  -7   4    2.45    0.59
   5  -7  -4    2.93    0.47
  -5   7   3    3.49    0.67
   5   7  -3    3.39    0.71
  -5   7   3    2.44    0.52
  -5  -7   3    2.15    0.54
  -5   7   2    5.41    0.73
  -5   7   2    5.05    0.79
   5   7  -2    4.48    0.76
  -5  -7   2    5.64    0.72
  -5   7   1    7.25    0.72
   5   7  -1    5.91    0.82
  -5   7   1    6.29    0.85
  -5   7   0    3.31    0.68
   5   7   0    3.00    0.58
  -5   7  -1   13.89    1.48
   5   7   1   13.23    1.09
  -5   7  -2    9.42    1.24
   5   7   2   10.79    1.04
  -5   7  -2    9.49    0.76
  -5   7  -3    0.58    0.47
   5   7   3    0.44    0.38
  -5   7  -4   11.50    1.50
   5   7   4   13.99    1.09
  -5   7  -5   -0.27    0.40
   5   7   5    1.00    0.42
  -5   7  -6    0.68    0.61
  -5   7  -7    3.28    0.96
  -5   7  -8    0.27    0.60
  -5   7  -9    0.05    0.66
  -5   8  10    0.70    1.00
   5   8 -10    0.34    0.62
  -5  -8  10    1.45    0.97
   5   8  -9    0.18    0.57
  -5   8   9    0.22    0.85
   5   8  -9    0.20    0.63
  -5  -8   9    0.28    0.69
  -5   8   8    0.86    0.78
   5   8  -8   -0.80    0.44
  -5  -8   8   -0.22    0.56
  -5   8   7   -0.11    0.63
   5   8  -7   -0.28    0.48
  -5  -8   7    0.30    0.56
  -5   8   6    1.13    0.71
   5   8  -6    0.51    0.52
  -5  -8   6    1.09    0.57
  -5   8   5    1.92    0.55
  -5   8   5    1.75    0.71
   5   8  -5    1.44    0.61
  -5   8   4    4.77    0.91
   5   8  -4    4.11    0.87
  -5   8   4    3.85    0.66
  -5  -8   4    3.33    0.70
  -5   8   3    1.30    0.46
   5   8  -3    0.43    0.48
  -5   8   3    0.69    0.52
  -5  -8   3    1.53    0.48
  -5   8   2    0.71    0.40
   5   8  -2    0.49    0.42
  -5   8   2    0.41    0.42
  -5  -8   2    0.29    0.38
  -5   8   1    1.54    0.52
   5   8  -1    1.75    0.55
  -5   8   1    1.81    0.42
  -5   8   0   42.56    2.26
   5   8   0   41.06    2.57
  -5   8   0   38.74    2.74
   5   8   1    2.70    0.61
  -5   8  -1    2.06    0.65
  -5   8  -2   18.85    1.92
   5   8   2   21.47    1.49
  -5   8  -3   -0.02    0.42
   5   8   3   -0.16    0.33
   5   8   4    4.60    0.66
  -5   8  -4    3.73    0.91
  -5   8  -6    2.70    0.84
  -5   8  -7   -0.22    0.58
  -5   8  -8   -0.69    0.51
   5   9  -9    0.02    0.58
  -5   9   9    1.03    0.94
   5   9  -9   -0.85    0.50
  -5  -9   9    0.98    0.82
  -5   9   8   -0.25    0.73
   5   9  -8    0.36    0.57
  -5  -9   8    0.74    0.70
   5   9  -7    0.45    0.66
  -5   9   7    2.73    0.95
  -5  -9   7    1.79    0.77
  -5   9   6   -0.30    0.74
   5   9  -6   -0.71    0.42
  -5  -9   6    0.88    0.62
   5   9  -5    5.14    1.00
  -5   9   5    6.89    1.16
  -5  -9   5    5.23    0.90
  -5   9   4    3.48    0.83
  -5   9   4    2.05    0.65
   5   9  -4    1.22    0.61
  -5  -9   4    1.94    0.59
  -5   9   3    0.78    0.43
   5   9  -3   -0.02    0.43
  -5   9   3    1.18    0.58
  -5  -9   3    0.35    0.42
  -5   9   2    8.89    1.01
  -5   9   2    7.80    1.08
   5   9  -2    8.28    1.16
  -5  -9   2    8.99    0.96
   5   9  -1    7.31    1.01
  -5   9   1    7.36    0.84
  -5   9   1    8.28    1.17
  -5   9   0   25.29    2.02
   5   9   0   23.98    1.82
  -5   9   0   26.32    1.53
   5   9   1   21.88    1.58
  -5   9  -1   18.81    1.97
  -5   9  -2   -0.09    0.51
   5   9   2   -0.02    0.40
   5   9   3   10.90    1.13
  -5   9  -3   10.26    1.46
  -5   9  -4    0.30    0.51
  -5   9  -5    0.14    0.55
  -5   9  -6   -0.06    0.58
  -5   9  -7   -0.53    0.55
  -5  10   8    3.19    1.06
   5  10  -8    1.41    0.79
  -5 -10   8    1.64    0.82
   5  10  -7    0.22    0.57
  -5  10   7    0.37    0.85
  -5 -10   7   -1.00    0.51
  -5  10   6    1.35    0.86
   5  10  -6    2.35    0.84
  -5 -10   6    2.04    0.73
  -5  10   5    0.62    0.51
   5  10  -5    0.46    0.61
  -5  10   5    1.34    0.83
  -5 -10   5    1.02    0.62
   5  10  -4    1.62    0.71
  -5  10   4    2.13    0.73
  -5  10   4    2.69    0.69
  -5 -10   4    2.31    0.72
   5  10  -3    8.46    1.28
  -5  10   3   11.50    1.32
  -5  10   3    9.56    1.27
  -5 -10   3    8.06    1.06
  -5  10   2    0.22    0.52
  -5  10   2    1.21    0.53
   5  10  -2    1.32    0.58
  -5 -10   2    0.22    0.43
   5  10  -1    1.11    0.58
  -5  10   1    1.25    0.47
  -5  10   1    0.89    0.56
  -5  10   0   -0.15    0.48
   5  10   0    0.43    0.48
   5  10   1   -0.03    0.44
  -5  10  -1   -0.47    0.41
  -5  10  -2   13.93    1.76
   5  10   2   16.96    1.38
  -5  10  -3    5.13    1.09
   5  10   3    5.84    0.87
  -5  10  -4   10.92    1.60
  -5  10  -5    4.66    1.10
  -5  10  -6    6.30    1.30
  -5  10  -7    2.15    0.94
   5  11  -8    0.50    0.73
  -5  11   8    1.23    0.95
   5  11  -7    0.38    0.72
  -5  11   7    0.07    0.83
   5  11  -6    0.74    0.75
  -5  11   6    1.50    0.93
   5  11  -5    0.68    0.67
  -5  11   5   -0.21    0.74
   5  11  -4   -0.03    0.60
  -5  11   4    0.06    0.56
  -5  11   4   -0.15    0.66
  -5  11   3    0.62    0.54
   5  11  -3    0.60    0.62
  -5  11   3    0.91    0.63
  -5 -11   3   -0.02    0.46
  -5  11   2    1.23    0.61
   5  11  -2    0.71    0.59
  -5  11   2    0.93    0.70
  -5 -11   2    0.90    0.49
  -5  11   1    0.16    0.54
   5  11  -1   -0.84    0.40
  -5 -11   1   -0.15    0.43
   5  11   0   -0.20    0.46
  -5  11   0   -0.28    0.44
  -5  11  -1    4.25    0.96
   5  11   1    5.70    0.99
   5  11   2    0.85    0.56
  -5  11  -2    1.65    0.71
  -5  11  -3    2.13    0.80
  -5  11  -4   -0.19    0.51
  -5  11  -5    1.06    0.78
  -5  11  -6    0.18    0.67
   5  12  -7    0.25    0.73
  -5  12   7   -0.12    0.91
   5  12  -6    0.68    0.75
  -5  12   6    0.02    0.89
   5  12  -5   -0.57    0.62
  -5  12   5   -0.21    0.77
  -5  12   4    1.97    0.81
   5  12  -4   -0.08    0.66
  -5  12   4   -0.22    0.55
  -5  12   3    0.41    0.70
   5  12  -3   -0.41    0.56
   5  12  -2    3.45    0.91
  -5  12   2    4.05    0.96
  -5  12   1    0.80    0.74
   5  12  -1    0.89    0.66
   5  12   0    6.82    1.12
  -5  12   0    7.43    1.29
   5  12   1    0.33    0.65
  -5  12  -1    1.07    0.70
  -5  12  -2    4.43    1.09
  -5  12  -3    0.47    0.68
  -5  12  -4    0.81    0.75
  -5  12  -5    0.38    0.69
   5  13  -5    0.62    0.82
   5  13  -4    1.50    0.80
   5  13  -3    0.98    0.72
  -5  13   3    1.27    0.80
  -5  13   2    0.55    0.75
   5  13  -2   -0.88    0.50
   5  13  -1    2.36    0.79
  -5  13   1    3.04    0.92
   5  13   0    1.72    0.74
  -5  13   0    1.89    0.85
  -5  13  -1   12.08    1.80
  -5  13  -2    0.10    0.63
  -5  13  -3    0.21    0.65
  -5  14   3   -0.78    0.64
   5  14  -3    0.48    0.79
   5  14  -2    0.81    0.75
  -5  14   2    0.48    0.81
   5  14  -1    0.88    0.80
  -5  14   1    1.10    0.81
  -5  14   0    0.34    0.85
  -5  14  -1    0.91    0.85
  -6   0  10    2.75    0.94
  -6   0  10    0.84    0.78
  -6   0   9    0.69    0.63
  -6   0   9   -0.09    0.54
   6   0  -9    0.11    0.31
   6   0  -8   13.25    1.13
  -6   0   8   16.55    1.72
  -6   0   8   17.79    1.70
  -6   0   7   -0.36    0.42
   6   0  -7   -0.03    0.25
  -6   0   7   -0.22    0.46
  -6   0   6   12.20    1.32
   6   0  -6   14.27    1.04
   6   0  -5    0.11    0.23
  -6   0   5   -0.07    0.32
   6   0  -5    0.05    0.14
   6   0  -4    0.08    0.22
   6   0  -4    0.00    0.15
  -6   0   4    0.26    0.32
  -6   0   3    0.07    0.28
   6   0  -3   -0.10    0.17
  -6   0   3   -0.22    0.17
   6   0  -3    0.05    0.20
   6   0  -2  133.08    6.94
  -6   0   2  133.27    6.95
   6   0  -2  130.18    6.72
  -6   0   1    0.22    0.23
   6   0  -1   -0.28    0.19
  -6   0   0    0.35    0.25
   6   0   0   -0.07    0.22
  -6   0  -1   -0.23    0.16
   6   0   1   -0.24    0.23
  -6   0  -2  128.42    6.89
   6   0   2  125.87    6.58
  -6   0  -3   -0.14    0.28
  -6   0  -4  104.97    5.91
  -6   0  -5    0.37    0.40
  -6   0  -6    0.71    0.51
  -6   0  -7    0.39    0.48
  -6   0  -8    2.89    0.82
   6   0   8    2.65    0.82
   6   0   9    0.53    0.77
  -6   0  -9   -0.48    0.48
  -6   1  12   -1.11    0.83
  -6   1  11    0.83    0.88
  -6   1  10    0.38    0.70
   6   1 -10   -0.24    0.35
  -6   1  10    0.62    0.57
  -6  -1  10   -0.17    0.76
  -6   1   9    1.43    0.76
   6   1  -9    2.29    0.58
  -6   1   9    1.85    0.82
  -6  -1   9    1.86    0.81
  -6   1   8    4.14    0.89
   6   1  -8    5.08    0.74
  -6   1   8    4.27    0.91
   6  -1  -8    3.85    0.57
  -6  -1   8    5.76    1.01
  -6   1   7    0.64    0.59
   6   1  -7    1.72    0.46
  -6   1   7    1.83    0.62
   6   1  -7    1.26    0.27
  -6  -1   7    0.62    0.50
   6  -1  -7    1.64    0.37
  -6   1   6    0.54    0.49
   6   1  -6    1.05    0.27
   6   1  -6    1.05    0.37
  -6   1   6    1.38    0.54
  -6  -1   6    0.62    0.46
   6  -1  -6    1.19    0.32
   6   1  -5   15.34    1.19
   6   1  -5   18.19    1.10
  -6   1   5   17.48    1.33
  -6   1   5   18.50    1.35
   6  -1  -5   14.73    1.09
  -6  -1   5   16.22    1.34
   6   1  -4    1.48    0.30
   6   1  -4    1.66    0.40
  -6   1   4    1.55    0.43
  -6   1   4    1.73    0.29
   6  -1  -4    1.59    0.25
  -6  -1   4    1.21    0.45
   6  -1  -4    1.47    0.33
  -6   1   3    0.18    0.20
   6   1  -3    0.30    0.23
  -6   1   3   -0.16    0.25
   6   1  -3    0.70    0.24
  -6   1   3    0.09    0.24
   6  -1  -3    0.12    0.17
  -6  -1   3    0.02    0.21
  -6  -1   3    0.05    0.27
   6  -1  -3    0.06    0.22
  -6   1   2   16.99    1.12
   6   1  -2   15.98    1.11
   6   1  -2   16.36    1.13
   6  -1  -2   17.25    1.11
   6  -1  -2   15.48    1.07
  -6  -1   2   15.07    1.12
  -6   1   1   11.24    0.91
   6   1  -1   11.87    0.89
   6  -1  -1   12.17    0.91
  -6  -1   1   11.68    0.93
   6  -1  -1   13.83    0.94
   6   1   0    3.73    0.52
  -6   1   0    3.64    0.53
   6  -1   0    3.58    0.53
  -6  -1   0    2.97    0.50
  -6   1  -1    2.29    0.47
   6   1   1    3.91    0.57
  -6  -1  -1    3.73    0.57
   6  -1   1    3.39    0.55
   6   1   2   11.35    1.07
  -6   1  -2   10.57    1.09
  -6  -1  -2   13.83    1.26
  -6   1  -3   22.98    1.61
  -6  -1  -3   19.48    1.55
  -6   1  -4    8.48    1.05
  -6  -1  -4    8.58    1.07
  -6   1  -5    0.87    0.47
  -6  -1  -5    0.69    0.43
  -6   1  -6    6.70    1.07
  -6  -1  -6    8.15    1.18
  -6   1  -7    2.03    0.69
  -6  -1  -7    1.06    0.56
  -6   1  -8    0.25    0.52
  -6  -1  -8   -0.34    0.47
   6  -1   8    0.33    0.55
  -6   1  -9    1.40    0.71
   6   1   9    1.48    0.83
  -6  -1  -9    1.02    0.66
   6   1  10    0.94    0.88
  -6   2  12    3.35    1.29
  -6   2  11    1.26    0.83
  -6  -2  11    0.17    0.79
  -6   2  10    1.30    0.84
   6   2 -10    0.54    0.48
  -6  -2  10    0.13    0.66
  -6   2   9    0.50    0.61
   6   2  -9   -0.08    0.39
  -6   2   9    0.09    0.64
  -6  -2   9    0.42    0.57
  -6   2   8    4.57    0.97
   6   2  -8    6.99    0.71
   6   2  -8    5.58    0.86
  -6   2   8    7.56    1.16
  -6  -2   8    4.13    0.95
   6  -2  -8    6.09    0.66
   6   2  -7    1.81    0.52
  -6   2   7    3.49    0.77
  -6   2   7    2.54    0.69
   6  -2  -7    2.75    0.42
  -6  -2   7    2.34    0.70
  -6   2   6   14.22    1.38
   6   2  -6   11.87    1.21
  -6   2   6   12.93    1.36
   6  -2  -6   12.96    0.90
  -6  -2   6   13.18    1.37
  -6   2   5    2.74    0.64
  -6   2   5    3.51    0.51
  -6   2   5    2.57    0.58
   6   2  -5    3.32    0.58
   6   2  -5    3.71    0.54
   6  -2  -5    4.13    0.47
  -6  -2   5    2.93    0.62
  -6   2   4  168.20    8.66
  -6   2   4  164.28    8.55
  -6   2   4  164.90    8.37
  -6   2   4  172.46    8.69
   6   2  -4  164.55    8.55
   6  -2  -4  164.41    8.56
   6  -2  -4  168.18    8.36
  -6  -2   4  167.42    8.71
  -6   2   3   98.05    5.05
   6   2  -3   90.60    5.02
  -6   2   3   98.60    5.05
  -6   2   3   91.69    4.91
   6  -2  -3   93.86    4.90
  -6  -2   3   95.62    5.09
   6  -2  -3   98.51    5.04
  -6   2   2   18.66    1.24
  -6   2   2   19.24    1.21
   6   2  -2   18.10    1.27
   6  -2  -2   19.44    1.23
  -6  -2   2   19.43    1.34
   6  -2  -2   20.39    1.26
  -6   2   1    1.15    0.32
   6   2  -1    1.89    0.40
   6  -2  -1    1.71    0.38
  -6  -2   1    1.51    0.39
  -6   2   0   11.01    0.95
   6   2   0   11.02    0.87
  -6  -2   0   12.39    0.99
  -6   2  -1    6.87    0.83
   6   2   1    7.14    0.76
  -6  -2  -1    7.97    0.88
   6   2   2   73.36    3.76
  -6   2  -2   67.42    3.97
  -6  -2  -2   65.89    3.94
  -6   2  -3   10.36    1.14
   6   2   3   10.24    1.03
  -6  -2  -3   12.88    1.26
  -6   2  -4   23.11    1.71
  -6  -2  -4   20.54    1.65
  -6   2  -5   11.72    1.33
  -6  -2  -5   11.04    1.27
  -6   2  -6   15.05    1.68
  -6  -2  -6   16.98    1.68
  -6   2  -7    1.42    0.61
  -6  -2  -7    2.04    0.65
   6  -2   7    1.94    0.64
  -6   2  -8    4.74    1.04
  -6  -2  -8    3.93    0.88
  -6   2  -9   -0.12    0.56
   6   2   9    0.87    0.79
  -6   3  11    2.69    1.11
  -6  -3  11    1.22    0.86
  -6   3  10   -0.32    0.59
   6   3 -10    0.55    0.50
  -6  -3  10   -0.52    0.61
  -6   3   9    1.91    0.83
   6   3  -9    2.04    0.62
  -6  -3   9    0.98    0.72
  -6   3   8   -0.17    0.56
   6   3  -8    0.77    0.33
   6   3  -8    0.55    0.45
  -6   3   8    1.30    0.67
  -6  -3   8   -0.03    0.57
  -6   3   7    7.47    1.08
   6   3  -7    5.69    0.91
  -6   3   7    7.47    1.11
  -6  -3   7    7.00    1.09
   6  -3  -7    8.16    0.62
  -6   3   6    0.86    0.50
  -6   3   6    0.69    0.45
   6   3  -6    1.20    0.44
  -6  -3   6    0.94    0.50
   6  -3  -6    1.18    0.27
  -6   3   5   17.64    1.39
  -6   3   5   20.24    1.14
   6   3  -5   15.18    1.29
  -6   3   5   16.78    1.34
   6  -3  -5   16.52    1.07
  -6  -3   5   14.64    1.47
  -6   3   4    3.29    0.45
  -6   3   4    3.50    0.66
   6   3  -4    2.97    0.57
  -6   3   4    3.82    0.60
  -6  -3   4    3.92    0.65
   6  -3  -4    3.81    0.46
  -6   3   3    8.32    0.74
   6   3  -3    9.15    0.95
  -6   3   3    8.89    0.70
  -6   3   3    9.02    0.90
  -6   3   3    8.07    0.79
  -6  -3   3    6.83    0.82
   6  -3  -3    8.13    0.68
  -6   3   2   12.99    0.91
  -6   3   2   12.45    0.99
   6   3  -2   14.95    1.08
   6  -3  -2   13.78    0.99
   6  -3  -2   13.64    0.96
   6   3  -1    2.02    0.44
  -6   3   1    1.80    0.41
   6  -3  -1    2.00    0.39
  -6  -3   1    1.91    0.47
   6   3   0   -0.35    0.21
  -6   3   0   -0.24    0.20
   6  -3   0   -0.08    0.21
  -6  -3   0    0.42    0.31
   6   3   1    1.33    0.37
  -6   3  -1    1.62    0.43
  -6  -3  -1    1.45    0.41
  -6   3  -2   14.12    1.25
   6   3   2   15.99    1.12
  -6  -3  -2   14.52    1.21
   6   3   3   37.14    2.21
  -6   3  -3   37.34    2.48
  -6  -3  -3   37.17    2.40
  -6   3  -4    6.16    0.99
  -6  -3  -4    7.07    0.92
  -6   3  -5   57.11    3.58
  -6  -3  -5   54.41    3.43
  -6   3  -6    0.59    0.44
  -6  -3  -6    0.55    0.44
   6  -3   6    0.19    0.46
  -6   3  -7    2.21    0.72
  -6  -3  -7    2.99    0.73
  -6   3  -8    0.20    0.52
  -6  -3  -8   -0.51    0.42
   6   3   9    0.28    0.81
  -6   3  -9    0.18    0.65
   6   4 -11    0.60    0.61
  -6   4  11   -0.09    0.77
  -6  -4  11    1.71    0.94
   6   4 -10    1.84    0.67
  -6   4  10    1.18    0.89
  -6  -4  10    0.82    0.79
   6   4  -9    0.94    0.53
  -6   4   9    1.10    0.73
  -6  -4   9   -0.37    0.61
  -6   4   8    3.73    0.92
   6   4  -8    4.45    0.87
  -6   4   8    3.48    0.91
  -6  -4   8    4.70    0.99
  -6   4   7    6.83    1.09
  -6   4   7    6.18    1.01
   6   4  -7    5.25    0.88
  -6  -4   7    6.97    1.10
  -6   4   6   11.69    1.25
  -6   4   6   10.23    1.28
   6   4  -6   11.73    1.28
   6  -4  -6   12.65    0.78
  -6  -4   6   11.06    1.29
  -6   4   5    1.03    0.29
   6   4  -5    1.05    0.45
  -6   4   5    0.49    0.42
  -6   4   5    0.87    0.49
  -6  -4   5    0.63    0.43
  -6   4   4    2.61    0.53
  -6   4   4    2.49    0.58
  -6   4   4    3.02    0.43
  -6   4   4    2.86    0.40
   6   4  -4    3.01    0.61
  -6  -4   4    2.57    0.57
  -6   4   3    5.42    0.63
  -6   4   3    6.31    0.61
  -6   4   3    6.32    0.77
   6   4  -3    6.53    0.81
  -6   4   3    3.97    0.55
  -6  -4   3    5.62    0.73
  -6   4   2    4.00    0.57
   6   4  -2    4.21    0.64
  -6   4   2    4.55    0.49
  -6   4   1    0.59    0.30
   6   4  -1    0.74    0.33
   6  -4  -1    0.74    0.34
  -6   4   0   -0.07    0.25
   6   4   0    0.10    0.25
  -6  -4   0    0.07    0.32
   6  -4   0    0.24    0.21
   6   4   1    0.64    0.33
  -6   4  -1    0.40    0.34
   6  -4   1    0.52    0.22
  -6  -4  -1    0.01    0.27
   6   4   2    5.44    0.68
  -6   4  -2    4.58    0.75
  -6  -4  -2    4.78    0.76
   6   4   3   34.32    2.04
  -6   4  -3   33.19    2.34
  -6  -4  -3   32.97    2.26
  -6   4  -4   26.57    1.98
   6   4   4   22.73    1.60
  -6  -4  -4   24.92    1.82
  -6   4  -5    8.64    1.26
   6  -4   5    8.21    0.76
  -6  -4  -5    6.15    0.95
  -6   4  -6   -0.26    0.36
  -6  -4  -6   -0.34    0.29
  -6   4  -7   -0.34    0.49
  -6  -4  -7    0.39    0.44
  -6   4  -8    6.37    1.15
  -6  -4  -8    4.26    0.93
  -6   4  -9    0.79    0.64
   6   5 -11    0.99    0.70
  -6   5  11   -0.18    0.83
  -6  -5  11    0.82    0.95
  -6   5  10    0.11    0.75
   6   5 -10    0.20    0.54
  -6  -5  10    0.15    0.78
  -6   5   9    3.03    1.03
   6   5  -9    4.34    0.91
  -6  -5   9    3.81    1.06
  -6   5   8    0.45    0.66
   6   5  -8    1.20    0.52
  -6  -5   8    0.33    0.60
  -6   5   7    2.62    0.75
   6   5  -7    1.92    0.64
  -6  -5   7    2.17    0.73
  -6   5   6    7.60    0.99
   6   5  -6    5.28    0.92
  -6   5   6    5.35    0.94
  -6  -5   6    8.45    1.11
   6   5  -5    8.36    1.03
  -6   5   5    7.60    0.91
  -6   5   5    8.38    0.61
  -6   5   5    6.11    0.95
  -6   5   5    8.00    0.67
  -6  -5   5    5.29    0.87
  -6   5   4    2.06    0.57
  -6   5   4    1.95    0.45
   6   5  -4    2.69    0.64
  -6   5   4    2.24    0.39
  -6   5   4    2.27    0.38
  -6  -5   4    2.31    0.53
  -6   5   3    3.29    0.51
  -6   5   3    2.83    0.46
  -6   5   3    3.12    0.60
   6   5  -3    2.04    0.55
  -6  -5   3    3.41    0.59
   6   5  -2    0.46    0.31
  -6   5   2   -0.28    0.24
  -6   5   2   -0.36    0.26
  -6   5   2   -0.22    0.19
  -6   5   1   10.20    0.66
   6   5  -1   10.97    1.07
  -6   5   1    8.23    0.98
   6  -5  -1    9.51    0.81
  -6   5   0   28.31    2.03
   6   5   0   30.08    1.91
   6  -5   0   32.19    1.75
  -6   5  -1    0.46    0.34
   6   5   1    0.16    0.27
   6  -5   1    0.35    0.19
   6   5   2    6.25    0.75
  -6   5  -2    5.40    0.87
  -6  -5  -2    6.86    0.94
   6   5   3   28.02    1.74
  -6   5  -3   28.39    2.07
  -6  -5  -3   24.51    1.94
   6   5   4   11.20    1.06
  -6   5  -4    9.41    1.26
  -6  -5  -4    8.04    1.12
  -6   5  -5    6.10    1.09
  -6  -5  -5    6.07    0.99
  -6   5  -6   -0.47    0.39
  -6  -5  -6    0.45    0.44
  -6   5  -7    2.05    0.82
  -6  -5  -7    2.77    0.78
  -6   5  -8    0.37    0.63
  -6  -5  -8    1.41    0.64
  -6   5  -9    1.18    0.76
  -6   6  11    0.89    0.91
   6   6 -11   -0.30    0.59
  -6  -6  11    0.95    0.88
   6   6 -10    4.28    1.05
  -6  -6  10    3.44    1.11
   6   6  -9    3.11    0.81
   6   6  -9    2.07    0.75
  -6   6   9    1.00    0.74
  -6  -6   9    1.93    0.91
   6   6  -8    1.62    0.66
  -6   6   8    2.32    0.94
  -6  -6   8    1.66    0.79
  -6   6   7    2.06    0.75
   6   6  -7    1.65    0.59
  -6  -6   7    2.37    0.77
  -6   6   6   21.90    1.84
   6   6  -6   24.62    1.90
  -6  -6   6   24.92    1.90
  -6   6   5    0.32    0.50
   6   6  -5    1.22    0.48
  -6   6   5    0.30    0.27
  -6   6   5    0.41    0.37
  -6  -6   5    0.40    0.42
   6   6  -4   26.43    1.84
  -6   6   4   23.43    1.72
  -6   6   4   24.09    1.44
  -6   6   4   24.68    1.60
  -6   6   4   23.99    1.55
  -6  -6   4   21.14    1.64
  -6   6   3    0.42    0.27
  -6   6   3    0.57    0.42
   6   6  -3    0.36    0.37
  -6   6   3    0.29    0.29
  -6  -6   3    0.11    0.33
  -6   6   2    1.09    0.40
   6   6  -2    1.72    0.51
  -6   6   2    1.88    0.31
  -6   6   2    1.40    0.41
   6   6  -1    0.30    0.34
  -6   6   1    0.13    0.34
  -6   6   1   -0.06    0.15
  -6   6   0    0.12    0.31
   6   6   0    0.35    0.29
   6   6   1   -0.09    0.26
  -6   6  -1    0.23    0.35
  -6   6  -2   16.07    1.62
  -6   6  -2   15.27    1.08
   6   6   2   14.21    1.14
   6   6   3    7.92    0.89
  -6   6  -3    5.77    1.01
  -6   6  -4   50.76    3.51
   6   6   4   54.04    3.07
  -6  -6  -4   55.98    3.47
  -6   6  -5   -0.27    0.37
   6   6   5    0.17    0.36
  -6  -6  -5   -0.44    0.31
  -6   6  -6    6.06    1.17
  -6  -6  -6    6.09    1.02
  -6   6  -7    0.61    0.64
  -6  -6  -7   -0.05    0.47
  -6   6  -8    7.32    1.44
  -6   6  -9    0.57    0.67
   6   7 -10    0.12    0.59
  -6   7  10    0.24    0.81
  -6  -7  10    1.17    0.92
  -6   7   9    0.93    0.88
   6   7  -9    0.21    0.54
  -6  -7   9    1.12    0.82
  -6   7   8    0.73    0.81
   6   7  -8    0.38    0.54
  -6  -7   8    0.07    0.63
  -6   7   7    4.17    1.01
   6   7  -7    3.52    0.84
  -6  -7   7    3.25    0.85
   6   7  -6    2.59    0.72
  -6   7   6    3.22    0.87
  -6  -7   6    1.66    0.64
  -6   7   5   31.70    1.96
   6   7  -5   28.77    2.20
  -6   7   5   29.08    2.15
  -6  -7   5   30.45    2.15
   6   7  -4    0.90    0.51
  -6   7   4    0.93    0.52
  -6   7   4    0.74    0.42
  -6  -7   4    1.09    0.46
  -6   7   3    5.90    0.83
   6   7  -3    4.78    0.84
  -6   7   3    5.30    0.77
  -6  -7   3    4.24    0.72
  -6   7   2    1.18    0.46
   6   7  -2    0.88    0.47
  -6   7   2    0.74    0.40
  -6   7   1   14.61    1.09
   6   7  -1   16.56    1.32
  -6   7   1   17.73    1.43
   6   7   0    2.76    0.61
  -6   7   0    2.24    0.60
  -6   7  -1   11.54    0.78
  -6   7  -1   13.99    1.45
   6   7   1   10.96    1.14
   6   7   2    8.40    0.96
  -6   7  -2    6.98    1.02
   6   7   3   45.04    2.59
  -6   7  -3   41.13    2.98
  -6   7  -4    4.10    0.94
   6   7   4    8.13    0.92
   6   7   5    5.84    0.76
  -6   7  -5    2.54    0.80
  -6   7  -6    0.24    0.50
  -6   7  -7   -0.41    0.48
  -6   7  -8    0.53    0.73
  -6   8  10    2.31    1.02
   6   8 -10    1.05    0.75
  -6  -8  10    1.53    0.96
  -6   8   9    1.18    0.86
   6   8  -9    1.09    0.65
  -6  -8   9    0.58    0.76
  -6   8   8    4.25    1.06
   6   8  -8    2.36    0.80
  -6  -8   8    1.77    0.81
  -6   8   7   -0.27    0.62
   6   8  -7   -0.09    0.48
  -6  -8   7    0.10    0.57
  -6   8   6    6.05    1.17
   6   8  -6    5.14    1.00
  -6  -8   6    4.40    0.93
  -6   8   5    0.49    0.61
   6   8  -5    0.26    0.50
  -6   8   5    2.15    0.54
  -6  -8   5    0.75    0.52
   6   8  -4    0.19    0.44
  -6   8   4    0.03    0.50
  -6   8   4    1.04    0.50
  -6  -8   4    0.27    0.46
  -6   8   3    0.53    0.40
   6   8  -3    0.74    0.48
  -6   8   3    0.72    0.47
  -6  -8   3    1.54    0.51
   6   8  -2    4.96    0.85
  -6   8   2    6.42    0.95
  -6   8   2    5.28    0.75
  -6   8   1    4.65    0.61
  -6   8   1    5.42    0.93
   6   8  -1    4.76    0.84
  -6   8   0    0.86    0.51
   6   8   0    0.86    0.49
   6   8   1    1.85    0.57
  -6   8  -1    0.59    0.45
   6   8   2   -0.49    0.33
  -6   8  -2    0.11    0.45
   6   8   3    5.05    0.78
  -6   8  -3    5.69    1.03
   6   8   4   10.02    1.07
  -6   8  -4    7.74    1.29
  -6   8  -5    0.09    0.48
  -6   8  -6    1.74    0.80
  -6   8  -7    0.67    0.74
  -6   8  -8   -0.49    0.61
  -6   9   9    0.77    1.03
   6   9  -9   -0.40    0.57
  -6  -9   9    1.26    0.88
  -6   9   8   -0.04    0.84
   6   9  -8    0.79    0.56
  -6  -9   8   -0.70    0.55
   6   9  -7    3.84    0.96
  -6   9   7    5.61    1.25
  -6  -9   7    2.96    0.91
   6   9  -6    6.88    1.18
  -6   9   6    9.05    1.37
  -6  -9   6    6.86    1.11
  -6   9   5    8.28    1.21
   6   9  -5    6.26    1.14
  -6   9   5    5.85    0.89
  -6  -9   5    5.80    0.98
   6   9  -4    6.13    1.06
  -6   9   4    6.47    1.04
  -6   9   4    5.85    0.93
  -6  -9   4    6.57    0.97
  -6   9   3    3.36    0.80
  -6   9   3    3.27    0.74
   6   9  -3    3.79    0.85
  -6  -9   3    4.38    0.74
  -6   9   2    6.21    0.99
  -6   9   2    6.70    0.85
   6   9  -2    6.51    1.03
  -6  -9   2    4.60    0.76
   6   9  -1    1.70    0.62
  -6   9   1    1.14    0.42
  -6   9   1    0.91    0.53
  -6   9   0   18.04    1.86
   6   9   0   16.78    1.63
   6   9   1    0.82    0.50
  -6   9  -1    0.21    0.46
   6   9   2    0.95    0.52
  -6   9  -2    0.40    0.48
   6   9   3    5.82    0.86
  -6   9  -3    4.41    0.97
  -6   9  -4   -0.54    0.38
  -6   9  -5   -0.02    0.54
  -6   9  -6   -0.26    0.55
  -6   9  -7    2.16    0.92
   6  10  -8    2.06    0.86
  -6  10   8    1.68    1.03
  -6 -10   8    1.66    0.84
   6  10  -7    0.30    0.63
  -6  10   7    0.99    0.87
  -6 -10   7    0.11    0.62
  -6  10   6    6.91    1.25
   6  10  -6    6.51    1.26
  -6 -10   6    6.89    1.15
  -6  10   5    1.26    0.79
   6  10  -5    1.87    0.78
  -6 -10   5    1.84    0.68
  -6  10   4    4.43    0.87
   6  10  -4    5.42    1.06
  -6  10   4    3.84    0.90
  -6 -10   4    4.06    0.83
   6  10  -3    4.46    0.94
  -6  10   3    3.33    0.81
  -6  10   3    3.20    0.81
  -6 -10   3    2.93    0.69
   6  10  -2    0.65    0.55
  -6  10   2    2.13    0.58
  -6  10   2    1.32    0.65
  -6 -10   2    1.35    0.55
  -6  10   1   11.64    1.52
   6  10  -1   11.32    1.36
  -6  10   0    0.46    0.53
   6  10   0    0.75    0.50
   6  10   1   -0.35    0.44
  -6  10  -1    0.17    0.54
  -6  10  -2    9.30    1.41
   6  10   2   10.33    1.19
  -6  10  -3    1.11    0.69
   6  10   3    1.73    0.60
  -6  10  -4   13.98    1.85
  -6  10  -5    0.71    0.66
  -6  10  -6    4.33    1.20
   6  11  -7    1.15    0.83
  -6  11   7    0.45    0.84
  -6  11   6    2.15    0.96
   6  11  -6    0.09    0.71
  -6  11   5    1.51    0.86
   6  11  -5    1.78    0.78
  -6 -11   5    2.88    0.82
  -6  11   4    0.43    0.65
   6  11  -4    0.18    0.65
  -6  11   4    0.54    0.62
  -6 -11   4    0.52    0.52
  -6  11   3   -0.55    0.59
  -6  11   3    0.25    0.56
   6  11  -3    0.49    0.58
  -6 -11   3   -0.26    0.47
  -6  11   2    0.95    0.62
   6  11  -2    0.83    0.64
  -6 -11   2    0.68    0.49
  -6  11   1    0.45    0.65
   6  11  -1    1.36    0.63
  -6  11   0    0.71    0.63
   6  11   0    0.67    0.54
  -6  11  -1    0.63    0.66
   6  11   1   -0.71    0.47
   6  11   2    0.97    0.57
  -6  11  -2    1.11    0.71
  -6  11  -3    2.34    0.93
  -6  11  -4    1.61    0.85
  -6  11  -5    2.96    1.00
   6  12  -6    3.28    1.09
  -6  12   6    3.36    1.14
  -6  12   5    1.22    0.97
   6  12  -5   -0.56    0.60
  -6  12   4    6.01    1.15
   6  12  -4    5.61    1.23
  -6  12   3    0.63    0.65
   6  12  -3   -0.85    0.51
   6  12  -2    1.69    0.75
  -6  12   2    1.05    0.76
   6  12  -1    0.31    0.60
  -6  12   1    1.06    0.69
   6  12   0    0.96    0.70
  -6  12   0    0.57    0.71
  -6  12  -1    0.52    0.65
   6  12   1    0.12    0.59
  -6  12  -2    7.38    1.39
  -6  12  -3    0.38    0.71
  -6  12  -4    3.12    1.08
   6  13  -5    1.66    0.93
   6  13  -4    0.64    0.77
   6  13  -3    0.63    0.75
  -6  13   3    2.06    0.85
  -6  13   2    0.23    0.70
   6  13  -2    0.23    0.66
  -6  13   1   -0.43    0.74
   6  13  -1    0.28    0.63
  -6  13   0    1.34    0.83
   6  13   0    1.51    0.84
  -6  13  -1   -0.13    0.63
  -6  13  -2    0.46    0.70
  -6  13  -3    0.11    0.73
   6  14  -2    0.91    0.83
  -6  14   2    0.30    0.87
   6  14  -1    1.99    0.89
  -6  14   1    1.68    0.97
  -6  14   0    0.52    0.87
  -7   0  11    0.70    0.76
  -7   0  10   -0.26    0.61
   7   0  -9    0.11    0.32
  -7   0   9   -0.33    0.55
   7   0  -8    7.52    0.90
  -7   0   8   11.32    1.38
   7   0  -7    0.37    0.31
  -7   0   7    0.59    0.57
  -7   0   6    4.66    0.79
   7   0  -6    3.86    0.58
   7   0  -6    4.56    0.43
   7   0  -5    0.20    0.18
  -7   0   5   -0.16    0.32
   7   0  -5    0.67    0.32
  -7   0   4  346.94   17.78
   7   0  -4  362.07   17.93
  -7   0   4  350.40   17.93
   7   0  -4  340.55   17.38
   7   0  -3   -0.43    0.18
  -7   0   3    0.54    0.31
  -7   0   3    0.44    0.24
   7   0  -3    0.22    0.21
  -7   0   2   74.35    4.02
   7   0  -2   70.87    3.86
   7   0  -1    0.32    0.24
  -7   0   1   -0.25    0.19
  -7   0   0   11.16    1.07
   7   0   0    9.68    0.96
   7   0   1    0.13    0.29
  -7   0  -1    0.09    0.26
  -7   0  -2    0.13    0.27
   7   0   2    1.46    0.43
  -7   0  -3    0.03    0.31
  -7   0  -4    5.41    0.89
  -7   0  -5    0.12    0.40
  -7   0  -6    1.86    0.68
  -7   0  -7    0.42    0.55
  -7   0  -8    8.42    1.37
  -7   0  -9   -0.03    0.54
   7   0   9    0.64    0.72
  -7   1  11    0.66    0.79
  -7  -1  11   -0.01    0.79
  -7   1  10   -0.50    0.76
  -7   1  10   -0.89    0.59
   7   1 -10    0.27    0.41
  -7  -1  10    0.49    0.68
  -7   1   9    3.81    1.03
   7   1  -9    5.99    0.85
  -7   1   9    5.36    1.10
  -7  -1   9    6.11    1.17
  -7   1   8   -0.39    0.42
   7   1  -8    0.43    0.39
  -7   1   8    0.49    0.61
  -7  -1   8   -0.15    0.51
   7  -1  -8   -0.20    0.26
   7   1  -7    0.75    0.40
  -7   1   7    1.37    0.57
  -7   1   7    0.62    0.56
   7  -1  -7    0.95    0.33
  -7  -1   7    0.54    0.48
   7   1  -6    0.61    0.33
   7   1  -6    0.55    0.25
  -7   1   6    1.37    0.52
  -7  -1   6    0.84    0.45
   7  -1  -6    0.78    0.32
  -7   1   5    6.76    0.89
   7   1  -5    6.14    0.64
   7   1  -5    7.42    0.84
   7  -1  -5    6.67    0.70
  -7  -1   5    7.14    0.91
   7  -1  -5    6.26    0.52
  -7   1   4  168.55    8.88
   7   1  -4  171.41    8.96
  -7   1   4  173.03    8.95
   7   1  -4  166.92    8.74
  -7  -1   4  178.82    8.97
   7  -1  -4  174.06    8.89
   7  -1  -4  168.45    8.67
   7   1  -3   11.93    0.98
  -7   1   3   12.81    0.98
  -7   1   3   13.60    0.94
  -7  -1   3   13.17    1.01
   7  -1  -3   10.37    0.99
   7  -1  -3   12.71    0.91
  -7  -1   3   11.90    0.98
   7   1  -2    0.97    0.33
  -7   1   2    1.06    0.35
   7  -1  -2    1.13    0.35
  -7  -1   2    1.25    0.36
  -7   1   1    5.35    0.67
   7   1  -1    6.28    0.70
   7  -1  -1    5.86    0.68
  -7  -1   1    4.93    0.67
  -7   1   0    5.20    0.69
   7   1   0    6.83    0.75
   7  -1   0    5.85    0.71
  -7  -1   0    5.03    0.70
   7   1   1   -0.33    0.23
  -7   1  -1    0.22    0.28
  -7  -1  -1   -0.12    0.23
   7  -1   1   -0.25    0.25
   7   1   2    0.07    0.29
  -7   1  -2   -0.16    0.22
  -7  -1  -2    0.04    0.25
  -7   1  -3    3.82    0.72
  -7  -1  -3    4.81    0.80
  -7   1  -4    1.68    0.54
  -7  -1  -4    2.02    0.58
  -7   1  -5   32.37    2.31
  -7  -1  -5   30.43    2.26
  -7   1  -6    4.90    0.99
  -7  -1  -6    4.85    0.95
  -7   1  -7    5.41    1.06
  -7  -1  -7    5.62    1.09
  -7   1  -8    0.42    0.63
   7  -1   8    0.30    0.60
  -7  -1  -8   -0.08    0.44
   7   1   9    3.20    1.00
  -7  -1  -9    4.27    1.02
  -7   2  11   -0.29    0.81
  -7  -2  11   -0.13    0.72
  -7   2  10   -0.74    0.68
  -7   2  10   -0.09    0.65
   7   2 -10   -0.16    0.40
  -7  -2  10   -0.36    0.58
  -7   2   9    0.40    0.62
  -7   2   9    1.26    0.73
   7   2  -9    0.76    0.49
  -7  -2   9   -0.35    0.57
   7   2  -8    6.24    0.91
  -7   2   8    5.87    1.07
  -7   2   8    6.93    1.13
   7  -2  -8    8.70    0.78
  -7  -2   8    6.48    1.18
  -7   2   7    0.98    0.53
   7   2  -7    0.81    0.40
  -7   2   7    0.20    0.51
  -7  -2   7    0.65    0.52
   7  -2  -7    0.47    0.28
  -7   2   6    3.78    0.74
  -7   2   6    4.05    0.77
   7   2  -6    5.17    0.74
  -7  -2   6    3.73    0.79
   7  -2  -6    5.04    0.58
  -7   2   5    1.09    0.50
   7   2  -5    0.21    0.30
  -7   2   5    0.39    0.40
   7  -2  -5    0.66    0.28
  -7  -2   5    0.43    0.41
   7   2  -4   24.27    1.59
  -7   2   4   21.79    1.36
  -7   2   4   22.47    1.53
  -7  -2   4   21.19    1.53
   7  -2  -4   22.80    1.37
   7  -2  -4   21.41    1.40
  -7   2   3   19.47    1.29
   7   2  -3   18.32    1.34
  -7   2   3   18.59    1.27
   7  -2  -3   20.23    1.27
  -7  -2   3   19.43    1.34
   7  -2  -3   19.00    1.27
   7   2  -2    0.39    0.28
  -7   2   2   -0.02    0.21
  -7  -2   2    0.04    0.26
   7  -2  -2   -0.05    0.22
  -7   2   1    1.63    0.39
   7   2  -1    2.00    0.45
  -7  -2   1    2.16    0.46
   7  -2  -1    1.58    0.39
   7   2   0    1.95    0.43
  -7   2   0    1.00    0.37
  -7  -2   0    1.07    0.38
   7  -2   0    1.55    0.43
  -7   2  -1   37.57    2.33
   7   2   1   37.58    2.18
  -7  -2  -1   34.26    2.29
   7   2   2    1.55    0.46
  -7   2  -2    1.18    0.46
  -7  -2  -2    2.38    0.54
  -7   2  -3    1.72    0.52
   7   2   3    1.62    0.48
  -7  -2  -3    1.57    0.48
  -7   2  -4    3.31    0.71
  -7  -2  -4    2.40    0.60
  -7   2  -5    3.71    0.81
  -7  -2  -5    5.99    0.97
  -7   2  -6   10.43    1.48
  -7  -2  -6   11.89    1.41
  -7   2  -7   -0.26    0.45
  -7  -2  -7    0.55    0.53
   7  -2   7    0.74    0.58
  -7   2  -8    1.70    0.79
  -7  -2  -8    2.20    0.72
   7   2   9   -0.52    0.68
  -7   2  -9    0.00    0.62
  -7  -2  -9    0.46    0.57
  -7   3  11    0.43    0.84
  -7  -3  11   -0.53    0.74
   7   3 -10    0.40    0.54
  -7   3  10    0.13    0.64
  -7  -3  10    0.56    0.68
   7   3  -9   -0.21    0.41
  -7   3   9    1.21    0.74
  -7  -3   9    0.34    0.66
   7   3  -8    0.26    0.40
  -7   3   8   -0.44    0.47
  -7   3   8   -0.53    0.53
  -7  -3   8   -0.69    0.50
  -7   3   7    3.22    0.84
   7   3  -7    5.30    0.83
  -7   3   7    5.02    0.88
   7  -3  -7    4.88    0.53
  -7  -3   7    3.41    0.82
  -7   3   6    2.67    0.68
  -7   3   6    2.56    0.69
   7   3  -6    2.37    0.59
  -7   3   6    3.41    0.53
  -7  -3   6    2.70    0.68
   7  -3  -6    3.39    0.45
  -7   3   5   -0.22    0.32
   7   3  -5   -0.09    0.29
  -7   3   5    0.17    0.42
   7  -3  -5   -0.09    0.22
  -7  -3   5   -0.23    0.33
  -7   3   4    4.52    0.74
  -7   3   4    5.54    0.55
   7   3  -4    6.43    0.82
  -7   3   4    4.81    0.71
  -7  -3   4    4.83    0.75
   7  -3  -4    5.18    0.61
  -7   3   3   33.75    1.93
  -7   3   3   32.32    1.93
   7   3  -3   30.61    2.01
   7  -3  -3   30.78    1.89
  -7  -3   3   29.87    1.99
   7  -3  -3   34.94    1.96
   7   3  -2    1.32    0.40
  -7   3   2    0.61    0.29
  -7   3   2    2.29    0.38
  -7  -3   2    1.82    0.47
   7  -3  -2    1.56    0.41
   7   3  -1    0.08    0.24
  -7   3   1   -0.04    0.24
  -7  -3   1   -0.14    0.25
  -7   3   0   17.44    1.37
   7   3   0   18.68    1.30
  -7  -3   0   19.56    1.45
  -7   3  -1    8.71    1.01
   7   3   1    9.41    0.94
  -7  -3  -1    8.94    1.02
   7   3   2    0.09    0.29
  -7   3  -2   -0.14    0.31
  -7  -3  -2   -0.08    0.27
   7   3   3    0.64    0.40
  -7   3  -3    0.84    0.48
  -7  -3  -3    1.34    0.48
  -7   3  -4    1.51    0.57
  -7  -3  -4    0.95    0.45
  -7   3  -5    5.10    0.98
  -7  -3  -5    4.46    0.81
  -7   3  -6    1.23    0.65
  -7  -3  -6    0.95    0.48
   7  -3   6    2.21    0.59
  -7   3  -7    4.77    1.09
  -7  -3  -7    5.98    1.04
  -7   3  -8   -0.58    0.47
  -7  -3  -8    0.88    0.57
  -7   3  -9    5.00    1.18
  -7   4  11    1.70    1.13
   7   4 -11   -0.20    0.54
  -7  -4  11    0.39    0.83
  -7   4  10    0.01    0.75
   7   4 -10   -0.08    0.48
  -7  -4  10   -0.11    0.76
  -7   4   9    0.23    0.62
   7   4  -9    1.21    0.57
  -7  -4   9   -0.78    0.56
  -7   4   8    0.74    0.64
  -7   4   8    0.67    0.69
   7   4  -8    1.40    0.61
  -7  -4   8    0.89    0.70
  -7   4   7   -0.19    0.42
   7   4  -7    0.18    0.38
  -7   4   7   -0.10    0.51
  -7  -4   7    0.15    0.52
   7   4  -6    1.72    0.54
  -7   4   6    0.76    0.47
  -7   4   6    1.65    0.60
  -7  -4   6    1.53    0.57
   7  -4  -6    1.28    0.31
   7   4  -5   10.63    1.17
  -7   4   5   10.38    1.10
  -7   4   5    9.54    0.81
  -7   4   5    8.82    1.14
  -7   4   5   10.77    0.74
  -7  -4   5    9.86    1.19
   7  -4  -5   10.60    0.80
  -7   4   4   28.93    1.90
  -7   4   4   31.27    1.82
   7   4  -4   30.02    2.03
  -7   4   4   32.04    2.03
  -7  -4   4   29.03    1.98
  -7   4   3   15.48    1.12
   7   4  -3   15.76    1.24
  -7   4   3   14.85    1.06
  -7  -4   3   13.85    1.15
  -7   4   2   47.00    2.69
  -7   4   2   43.79    2.47
   7   4  -2   44.50    2.65
   7   4  -1   -0.15    0.24
  -7   4   1   -0.23    0.26
   7   4   0   25.80    1.64
  -7   4   0   24.77    1.78
  -7  -4   0   25.45    1.85
   7  -4   0   25.08    1.51
   7   4   1    7.81    0.86
  -7   4  -1    7.27    0.91
   7  -4   1    5.64    0.56
  -7  -4  -1    4.71    0.78
  -7   4  -2   49.50    2.91
   7   4   2   43.85    2.54
  -7  -4  -2   37.80    2.73
  -7   4  -3   24.82    1.97
   7   4   3   25.28    1.68
  -7  -4  -3   25.16    1.89
   7   4   4    1.78    0.51
  -7   4  -4    1.82    0.68
  -7  -4  -4    1.31    0.51
  -7   4  -5    2.54    0.79
  -7  -4  -5    3.09    0.70
  -7   4  -6   11.88    1.54
  -7  -4  -6    9.46    1.30
  -7   4  -7    1.44    0.76
  -7  -4  -7    1.12    0.60
  -7   4  -8    3.33    1.00
  -7  -4  -8    2.94    0.86
  -7   4  -9    1.95    0.92
  -7   5  11    2.31    1.09
   7   5 -11    0.37    0.65
  -7  -5  11    1.92    0.96
  -7   5  10    1.11    0.88
   7   5 -10    0.52    0.61
  -7  -5  10    2.09    0.90
   7   5  -9    1.84    0.69
  -7   5   9    3.25    0.99
  -7  -5   9    1.62    0.78
   7   5  -8   -0.10    0.42
  -7   5   8   -0.23    0.55
  -7  -5   8   -0.04    0.59
   7   5  -7    0.34    0.46
  -7   5   7    1.54    0.71
  -7   5   7    0.39    0.51
  -7  -5   7    0.40    0.54
  -7   5   6    0.23    0.44
  -7   5   6    1.33    0.64
   7   5  -6    1.86    0.60
  -7  -5   6    1.50    0.58
  -7   5   5   12.59    1.17
   7   5  -5   10.60    1.22
  -7   5   5   10.68    0.85
  -7   5   5   11.46    1.28
  -7   5   5   10.56    0.83
  -7  -5   5   11.70    1.29
  -7   5   4   -0.19    0.39
   7   5  -4   -0.57    0.26
  -7   5   4    0.05    0.29
  -7   5   4    0.26    0.35
  -7  -5   4    0.05    0.35
  -7   5   3   10.94    0.87
  -7   5   3   11.67    1.12
   7   5  -3   11.29    1.21
  -7   5   3   10.26    1.01
  -7  -5   3   12.04    1.13
  -7   5   2    5.51    0.56
   7   5  -2    3.88    0.68
  -7   5   2    4.12    0.65
  -7   5   1    1.90    0.49
   7   5  -1    2.37    0.52
   7   5   0    8.91    0.98
  -7   5   0    8.14    1.00
   7  -5   0    9.64    0.77
  -7   5  -1    0.28    0.36
   7   5   1    0.85    0.40
   7  -5   1    1.23    0.27
  -7  -5  -1    1.21    0.48
   7   5   2    0.39    0.36
  -7   5  -2    0.54    0.39
  -7  -5  -2   -0.31    0.30
   7   5   3    0.60    0.43
  -7   5  -3    0.73    0.43
  -7  -5  -3    1.35    0.52
   7   5   4   20.10    1.47
  -7   5  -4   21.33    2.11
  -7  -5  -4   18.41    1.87
  -7   5  -5    1.76    0.68
  -7  -5  -5    2.73    0.71
  -7   5  -6    0.04    0.50
  -7  -5  -6    0.66    0.51
  -7   5  -7    1.32    0.72
  -7  -5  -7    1.09    0.59
  -7  -5  -8    1.43    0.72
  -7   6  10    5.71    1.29
   7   6 -10    4.37    1.02
  -7  -6  10    4.06    1.18
   7   6  -9    2.41    0.74
  -7   6   9    0.81    0.80
  -7  -6   9    0.18    0.69
  -7   6   8    4.44    1.08
   7   6  -8    5.86    1.06
  -7  -6   8    6.47    1.24
   7   6  -7    0.62    0.51
  -7   6   7   -0.65    0.53
  -7  -6   7    0.26    0.55
  -7   6   6    4.48    0.98
   7   6  -6    5.90    1.03
  -7   6   6    6.03    0.88
  -7  -6   6    5.06    0.94
  -7   6   5    8.38    0.97
  -7   6   5    7.09    1.05
  -7   6   5    9.76    0.88
   7   6  -5    6.91    1.06
  -7  -6   5   10.16    1.19
  -7   6   4   23.62    1.65
   7   6  -4   27.00    1.92
  -7   6   4   26.95    1.74
  -7   6   4   25.61    1.83
  -7  -6   4   27.35    1.84
  -7   6   3    8.02    0.77
  -7   6   3    7.35    0.92
   7   6  -3    7.21    0.99
  -7   6   3    5.91    0.83
  -7  -6   3    8.35    0.95
  -7   6   2   22.61    1.63
  -7   6   2   21.60    1.34
   7   6  -2   23.83    1.67
   7   6  -1    1.66    0.51
  -7   6   1    0.86    0.26
  -7   6   1    1.11    0.44
   7   6   0    0.83    0.37
  -7   6   0    0.34    0.36
  -7   6  -1    0.08    0.34
   7   6   1    0.41    0.36
   7   6   2    2.39    0.54
  -7   6  -2    2.25    0.63
   7   6   3    0.48    0.40
  -7   6  -3    0.33    0.46
  -7  -6  -3   -0.15    0.35
  -7   6  -4   26.12    2.12
   7   6   4   25.75    1.71
  -7  -6  -4   21.25    1.90
   7   6   5    0.07    0.42
  -7   6  -5    0.51    0.57
  -7  -6  -5    0.18    0.42
  -7   6  -6    4.28    0.97
  -7  -6  -6    6.18    1.09
  -7   6  -7    1.18    0.69
  -7  -6  -7    0.35    0.48
  -7   6  -8   10.37    1.73
   7   7 -10    0.70    0.63
  -7   7  10   -0.68    0.83
  -7  -7  10    0.37    0.75
   7   7  -9   -0.33    0.53
  -7   7   9    0.84    0.78
  -7  -7   9    0.03    0.68
  -7   7   8    0.30    0.71
   7   7  -8   -0.29    0.49
  -7  -7   8    0.55    0.76
   7   7  -7    3.06    0.83
  -7   7   7    5.98    1.14
  -7  -7   7    3.97    0.94
   7   7  -6    0.89    0.57
  -7   7   6    0.74    0.64
  -7  -7   6    0.01    0.50
  -7   7   5    6.76    0.80
   7   7  -5    6.99    1.09
  -7   7   5    9.02    1.15
  -7  -7   5    7.43    1.07
  -7   7   4    0.71    0.40
  -7   7   4    0.75    0.39
  -7   7   4    0.31    0.50
   7   7  -4   -0.35    0.39
  -7  -7   4    0.94    0.51
  -7   7   3   19.85    1.21
  -7   7   3   17.51    1.43
  -7   7   3   19.76    1.51
   7   7  -3   20.40    1.60
  -7  -7   3   16.86    1.39
  -7   7   2    0.03    0.35
  -7   7   2    0.15    0.37
   7   7  -2    0.00    0.39
  -7   7   2    0.14    0.21
  -7   7   1    1.31    0.50
   7   7  -1    0.87    0.46
   7   7   0    1.58    0.50
  -7   7   0    1.15    0.49
   7   7   1    4.28    0.73
  -7   7  -1    4.41    0.85
  -7   7  -2    2.78    0.75
   7   7   2    3.51    0.66
  -7   7  -3    6.57    1.17
   7   7   3   10.26    1.08
  -7   7  -4    0.09    0.51
   7   7   4    1.01    0.49
  -7   7  -5    1.87    0.77
  -7   7  -6   -0.12    0.52
  -7   7  -7    2.10    0.92
  -7   7  -8    1.45    0.86
  -7   8  10   -0.06    0.93
   7   8 -10    1.31    0.70
  -7  -8  10    0.32    0.82
   7   8  -9    0.62    0.64
  -7   8   9   -0.93    0.70
  -7  -8   9    0.45    0.77
   7   8  -8    0.56    0.60
  -7   8   8   -0.29    0.69
  -7  -8   8   -0.19    0.57
   7   8  -7    0.55    0.58
  -7   8   7    0.02    0.65
  -7  -8   7   -0.20    0.61
   7   8  -6    7.18    1.21
  -7   8   6    6.92    1.16
  -7  -8   6    7.30    1.17
  -7   8   5   -0.56    0.51
   7   8  -5    0.29    0.52
  -7   8   5    0.17    0.36
  -7  -8   5    0.40    0.46
   7   8  -4    0.67    0.54
  -7   8   4    0.97    0.48
  -7   8   4    0.45    0.53
  -7  -8   4    0.64    0.48
  -7   8   3    0.70    0.46
   7   8  -3    0.07    0.43
  -7   8   3   -0.09    0.43
  -7  -8   3    0.59    0.45
   7   8  -2    2.79    0.71
  -7   8   2    2.77    0.57
  -7   8   2    3.11    0.73
   7   8  -1    9.58    1.17
  -7   8   1    9.51    1.23
  -7   8   0    1.13    0.53
   7   8   0    2.55    0.62
  -7   8  -1    2.45    0.75
   7   8   1    3.24    0.68
   7   8   2   36.03    2.29
  -7   8  -2   34.21    2.61
  -7   8  -3   -0.27    0.48
   7   8   3   -0.21    0.41
  -7   8  -4    0.94    0.58
   7   8   4    0.72    0.49
  -7   8  -5    0.12    0.52
  -7   8  -6    1.81    0.82
  -7   8  -7    1.01    0.78
   7   9  -9    0.21    0.58
  -7   9   9   -0.95    0.85
  -7  -9   9    0.61    0.73
   7   9  -8    0.68    0.64
  -7   9   8    1.77    0.89
  -7  -9   8    1.71    0.88
   7   9  -7    0.98    0.62
  -7   9   7    0.83    0.74
  -7  -9   7    3.65    0.98
   7   9  -6    0.00    0.51
  -7   9   6    0.54    0.65
  -7  -9   6    0.01    0.60
  -7   9   5    1.88    0.73
  -7   9   5    1.12    0.50
   7   9  -5    0.01    0.53
  -7  -9   5    1.05    0.58
   7   9  -4   -0.10    0.47
  -7   9   4    0.75    0.45
  -7   9   4    0.19    0.60
  -7  -9   4    0.29    0.48
  -7   9   3    9.34    1.11
   7   9  -3   10.87    1.39
  -7   9   3   11.59    1.32
  -7  -9   3    9.37    1.12
  -7   9   2    4.93    0.99
  -7   9   2    5.68    0.79
   7   9  -2    5.15    0.97
  -7   9   1   10.71    1.33
   7   9  -1    6.48    1.02
  -7   9   0    4.58    0.92
   7   9   0    4.86    0.87
  -7   9  -1   -0.61    0.39
   7   9   1    0.38    0.45
   7   9   2    0.03    0.43
  -7   9  -2   -0.10    0.51
  -7   9  -3    1.73    0.71
   7   9   3    1.30    0.56
  -7   9  -4    0.65    0.65
  -7   9  -5    1.39    0.71
  -7   9  -6    1.76    0.83
  -7   9  -7    1.53    0.93
  -7  10   8    0.53    0.84
   7  10  -8    0.17    0.57
  -7 -10   8    0.32    0.70
   7  10  -7    2.26    0.81
  -7  10   7    0.86    0.80
  -7 -10   7    1.72    0.83
   7  10  -6    1.04    0.76
  -7  10   6    0.86    0.79
  -7 -10   6    0.41    0.64
   7  10  -5    2.08    0.80
  -7  10   5    2.70    0.80
  -7 -10   5    0.92    0.60
   7  10  -4    4.65    1.03
  -7  10   4    6.04    1.04
  -7  10   4    7.43    1.07
  -7 -10   4    4.94    0.94
  -7  10   3    5.84    0.95
   7  10  -3    4.48    1.00
  -7  10   3    5.89    1.01
  -7 -10   3    3.63    0.77
  -7  10   2   15.25    1.70
   7  10  -2   12.99    1.56
  -7  10   2   15.76    1.26
  -7 -10   2   12.37    1.31
   7  10  -1   -0.16    0.45
  -7  10   1    0.07    0.54
   7  10   0    3.23    0.75
  -7  10   0    2.31    0.79
  -7  10  -1    0.89    0.62
   7  10   1    0.32    0.54
   7  10   2    0.47    0.51
  -7  10  -2    0.37    0.58
  -7  10  -3    0.94    0.61
  -7  10  -4    0.50    0.58
  -7  10  -5    1.12    0.70
  -7  10  -6    1.14    0.89
  -7  11   7    1.27    0.80
   7  11  -7    1.10    0.79
   7  11  -6    0.60    0.78
  -7  11   6    2.52    0.97
  -7 -11   6   -0.18    0.64
   7  11  -5    0.57    0.69
  -7  11   5    0.89    0.79
  -7 -11   5    0.54    0.60
   7  11  -4   -0.29    0.56
  -7  11   4    1.03    0.69
  -7  11   4    0.66    0.57
  -7 -11   4    0.36    0.56
  -7  11   3   -0.34    0.61
   7  11  -3    0.96    0.70
  -7 -11   3    0.06    0.52
   7  11  -2    1.76    0.75
  -7  11   2    1.29    0.66
  -7 -11   2    2.00    0.64
   7  11  -1    1.46    0.69
  -7  11   1    0.63    0.61
  -7  11   0    2.22    0.90
   7  11   0    1.60    0.71
  -7  11  -1    0.55    0.67
   7  11   1    0.29    0.55
  -7  11  -2    0.12    0.62
   7  11   2   -0.23    0.53
  -7  11  -3   -0.15    0.48
  -7  11  -4   -0.07    0.60
  -7  11  -5    0.50    0.75
   7  12  -6    3.01    1.08
  -7  12   6    3.92    1.14
   7  12  -5   -0.91    0.59
   7  12  -4    4.25    1.14
   7  12  -3    0.24    0.66
  -7  12   3    3.42    0.88
  -7  12   2   -0.55    0.59
   7  12  -2    1.37    0.77
   7  12  -1    0.09    0.61
  -7  12   1    2.40    0.92
  -7  12   0    3.55    0.99
   7  12   0    1.78    0.78
  -7  12  -1    0.31    0.61
   7  12   1   -0.33    0.64
  -7  12  -2    0.48    0.65
  -7  12  -3    0.70    0.66
  -7  12  -4   -0.72    0.50
   7  13  -4   -0.29    0.73
   7  13  -3    0.49    0.76
  -7  13   3    0.50    0.77
   7  13  -2    1.73    0.86
  -7  13   2    2.37    0.95
  -7  13   1    2.58    0.91
   7  13  -1    2.37    0.97
  -7  13   0   -0.13    0.73
   7  13   0    1.03    0.76
  -7  13  -1   -0.28    0.66
  -7  13  -2    1.90    1.03
  -8   0  11    3.73    1.08
  -8   0  10    3.90    1.06
  -8   0   9   -0.59    0.52
   8   0  -9    0.12    0.36
  -8   0   8   -0.15    0.46
   8   0  -8    0.23    0.33
   8   0  -7   -0.35    0.24
  -8   0   7   -0.54    0.43
   8   0  -6    4.98    0.50
  -8   0   6    4.15    0.81
   8   0  -6    3.97    0.64
  -8   0   5    0.26    0.43
   8   0  -5   -0.07    0.25
   8   0  -5    0.03    0.18
  -8   0   4  427.46   21.80
   8   0  -4  430.45   21.36
   8   0  -4  434.87   22.05
  -8   0   4  431.32   22.08
   8   0  -3    0.10    0.28
  -8   0   3   -0.05    0.35
  -8   0   3   -0.19    0.23
  -8   0   2  101.58    5.54
   8   0  -2  101.77    5.35
   8   0  -1   -0.16    0.22
  -8   0   1   -0.28    0.20
  -8   0   0  150.24    8.24
   8   0   0  156.77    7.93
  -8   0  -1    0.00    0.23
   8   0   1   -0.07    0.28
  -8   0  -2   17.23    1.44
   8   0   2   17.08    1.34
  -8   0  -3   -0.10    0.30
  -8   0  -4   11.21    1.36
  -8   0  -5   -0.18    0.40
  -8   0  -6    2.83    0.83
  -8   0  -7   -0.09    0.40
  -8   0  -8    5.11    1.12
  -8   0  -9   -0.78    0.58
  -8   1  11    2.20    1.00
  -8  -1  11    2.17    0.91
   8   1 -10    0.22    0.45
  -8   1  10   -0.48    0.61
  -8  -1  10    0.82    0.72
   8   1  -9    0.29    0.43
  -8   1   9    1.79    0.72
  -8  -1   9    1.17    0.70
  -8   1   8    0.02    0.53
   8   1  -8    0.08    0.35
  -8  -1   8   -0.06    0.61
   8  -1  -8    0.13    0.30
   8   1  -7   -0.09    0.30
  -8   1   7    0.76    0.56
  -8  -1   7   -0.45    0.43
   8  -1  -7   -0.05    0.25
   8   1  -6    4.24    0.51
   8   1  -6    3.82    0.65
  -8   1   6    3.48    0.75
  -8  -1   6    3.07    0.73
   8  -1  -6    3.10    0.52
  -8   1   5   -0.29    0.34
   8   1  -5    0.08    0.31
  -8  -1   5    0.38    0.41
   8  -1  -5    0.43    0.19
   8  -1  -5    0.26    0.29
  -8   1   4    6.46    0.71
   8   1  -4    6.33    0.80
  -8   1   4    7.31    0.87
  -8  -1   4    6.38    0.85
   8  -1  -4    7.02    0.72
   8  -1  -4    6.97    0.78
  -8   1   3   12.12    0.96
   8   1  -3    9.96    1.03
  -8   1   3   11.79    0.96
   8  -1  -3   12.36    0.98
  -8  -1   3   12.25    1.01
  -8   1   2    0.18    0.30
   8   1  -2   -0.04    0.26
   8  -1  -2    0.41    0.30
  -8  -1   2    0.53    0.31
   8   1  -1   30.31    1.93
  -8   1   1   29.67    2.03
  -8  -1   1   34.23    2.07
   8  -1  -1   32.32    1.97
   8   1   0   16.39    1.26
  -8   1   0   19.66    1.42
  -8  -1   0   18.22    1.39
   8  -1   0   17.91    1.31
  -8   1  -1   28.68    1.96
   8   1   1   28.99    1.84
   8  -1   1   25.68    1.82
  -8  -1  -1   29.34    1.96
  -8   1  -2    1.02    0.42
   8   1   2    1.79    0.48
  -8  -1  -2    1.76    0.47
  -8   1  -3    3.88    0.75
  -8  -1  -3    6.15    0.89
  -8   1  -4   29.87    2.19
  -8  -1  -4   27.93    2.15
  -8   1  -5    0.01    0.39
  -8  -1  -5   -0.09    0.38
  -8   1  -6    5.27    1.03
  -8  -1  -6    4.96    1.03
  -8   1  -7    1.44    0.68
  -8  -1  -7    1.56    0.68
  -8   1  -8    5.31    1.16
  -8  -1  -8    4.71    1.09
  -8   1  -9    5.54    1.22
   8   1   9    3.75    1.08
  -8  -1  -9    4.31    1.08
  -8   2  11    0.66    0.84
  -8  -2  11    0.74    0.83
   8   2 -10    1.72    0.62
  -8   2  10    1.67    0.85
  -8   2  10    0.53    0.70
  -8  -2  10    1.99    0.91
   8   2  -9    2.72    0.67
  -8   2   9    1.86    0.76
  -8   2   9    1.88    0.90
  -8  -2   9    2.99    0.93
   8   2  -8   -0.11    0.38
  -8   2   8    1.07    0.72
  -8   2   8    0.39    0.59
  -8  -2   8    0.06    0.53
   8  -2  -8    0.45    0.32
   8   2  -7    0.92    0.44
  -8   2   7    1.02    0.61
  -8  -2   7    0.85    0.55
   8  -2  -7    1.73    0.40
   8   2  -6    0.02    0.29
  -8   2   6    0.77    0.46
  -8  -2   6   -0.31    0.37
   8  -2  -6   -0.07    0.25
   8   2  -5    7.23    0.91
  -8   2   5    7.49    0.61
  -8   2   5    7.32    0.94
  -8  -2   5    6.56    0.95
   8  -2  -5    5.92    0.72
   8  -2  -5    7.47    0.62
  -8   2   4    0.61    0.30
  -8   2   4    1.24    0.41
   8   2  -4    1.20    0.41
   8  -2  -4    1.29    0.38
  -8  -2   4    1.17    0.47
   8  -2  -4    1.64    0.33
   8   2  -3    1.12    0.39
  -8   2   3    1.36    0.40
  -8   2   3    1.03    0.33
  -8  -2   3    1.79    0.47
   8  -2  -3    0.77    0.39
   8   2  -2   90.52    4.84
  -8   2   2   90.78    4.97
  -8  -2   2   92.89    5.07
   8  -2  -2   88.13    4.81
   8   2  -1    6.96    0.81
  -8   2   1    8.24    0.90
   8  -2  -1    8.04    0.90
  -8  -2   1    7.27    0.89
   8   2   0   53.31    2.92
  -8   2   0   47.89    3.03
  -8  -2   0   50.01    3.08
   8  -2   0   51.97    2.95
  -8   2  -1   33.03    2.19
   8   2   1   31.10    2.02
  -8  -2  -1   33.32    2.18
   8   2   2    0.48    0.37
  -8   2  -2    0.42    0.36
  -8  -2  -2   -0.26    0.25
  -8   2  -3    5.33    0.90
   8   2   3    4.89    0.78
  -8  -2  -3    7.61    1.00
  -8   2  -4    1.52    0.59
  -8  -2  -4    1.96    0.60
  -8   2  -5    1.79    0.65
  -8  -2  -5    1.24    0.60
  -8   2  -6    0.03    0.45
  -8  -2  -6    1.08    0.58
  -8   2  -7    0.57    0.62
  -8  -2  -7   -0.27    0.48
  -8   2  -8    0.42    0.60
  -8  -2  -8    0.78    0.62
  -8   2  -9   -0.10    0.64
  -8   3  11    1.35    0.93
  -8  -3  11    1.26    1.02
  -8   3  10    0.04    0.79
  -8   3  10    0.11    0.71
   8   3 -10   -0.10    0.46
  -8  -3  10    0.89    0.78
  -8   3   9    0.70    0.71
   8   3  -9    0.73    0.50
  -8   3   9    0.43    0.70
  -8  -3   9    2.10    0.85
   8   3  -8    2.30    0.64
  -8   3   8    1.69    0.70
  -8   3   8    3.19    0.90
  -8  -3   8    3.91    0.95
  -8   3   7    0.97    0.59
   8   3  -7    0.53    0.42
  -8   3   7    1.13    0.54
   8  -3  -7    1.40    0.35
  -8  -3   7    0.81    0.58
  -8   3   6    0.91    0.52
   8   3  -6    0.69    0.45
  -8   3   6    0.55    0.61
   8  -3  -6    1.20    0.37
  -8  -3   6    2.55    0.69
  -8   3   5    0.39    0.41
  -8   3   5    0.60    0.25
   8   3  -5   -0.02    0.33
   8  -3  -5    0.82    0.35
  -8  -3   5    0.20    0.41
  -8   3   4   -0.05    0.24
  -8   3   4    0.30    0.37
   8   3  -4    0.35    0.36
  -8  -3   4    0.17    0.34
   8  -3  -4    0.74    0.27
   8  -3  -4    0.07    0.28
  -8   3   3   14.14    1.06
   8   3  -3   13.16    1.28
  -8   3   3   14.80    1.09
   8  -3  -3   14.70    1.09
   8   3  -2   13.65    1.11
  -8   3   2   13.26    1.11
   8  -3  -2   13.20    1.07
  -8  -3   2   15.95    1.28
  -8   3   1   51.69    2.93
   8   3  -1   43.35    2.75
  -8  -3   1   50.46    3.02
   8   3   0    2.20    0.50
  -8   3   0    1.91    0.49
  -8  -3   0    1.25    0.48
   8   3   1    1.80    0.47
  -8   3  -1    1.35    0.47
  -8  -3  -1    1.03    0.41
   8   3   2    0.58    0.38
  -8   3  -2    0.40    0.41
  -8  -3  -2    0.51    0.38
   8   3   3   -0.25    0.31
  -8   3  -3    0.39    0.39
  -8  -3  -3    0.14    0.33
  -8   3  -4   30.55    2.26
  -8  -3  -4   27.71    2.12
  -8   3  -5    0.55    0.55
  -8  -3  -5    2.49    0.69
  -8   3  -6    2.96    0.90
  -8  -3  -6    1.96    0.67
  -8   3  -7   11.86    1.65
  -8  -3  -7    9.57    1.36
  -8   3  -8    0.05    0.59
  -8  -3  -8   -0.27    0.48
  -8   4  11    0.93    0.94
   8   4 -11   -0.33    0.53
  -8  -4  11   -0.19    0.85
  -8   4  10   -0.66    0.73
   8   4 -10   -0.02    0.48
  -8  -4  10    0.61    0.77
  -8   4   9   -0.36    0.60
   8   4  -9    0.09    0.46
  -8   4   9    0.16    0.64
  -8  -4   9   -0.74    0.55
  -8   4   8   -0.53    0.46
   8   4  -8    0.33    0.44
  -8   4   8    0.72    0.62
  -8  -4   8    0.62    0.66
  -8   4   7    0.39    0.44
   8   4  -7    0.54    0.43
  -8   4   7    0.42    0.57
  -8  -4   7    0.28    0.51
  -8   4   6   -0.06    0.42
   8   4  -6    0.58    0.42
  -8   4   6    0.02    0.45
   8  -4  -6    0.02    0.26
  -8  -4   6   -0.32    0.36
  -8   4   5   -0.26    0.19
  -8   4   5    0.69    0.52
  -8   4   5    0.28    0.37
   8   4  -5    0.16    0.38
  -8  -4   5    1.02    0.48
   8  -4  -5    0.45    0.30
   8   4  -4   19.19    1.51
  -8   4   4   19.08    1.32
  -8   4   4   19.53    1.39
  -8  -4   4   18.98    1.47
   8  -4  -4   19.42    1.31
   8   4  -3    0.92    0.40
  -8   4   3    0.87    0.36
  -8   4   3    0.79    0.34
  -8   4   2   50.75    2.71
   8   4  -2   42.33    2.84
  -8   4   2   52.89    2.96
  -8   4   1   16.99    1.34
   8   4  -1   15.93    1.25
  -8  -4   1   17.56    1.45
   8   4   0   39.46    2.33
  -8   4   0   41.16    2.53
  -8  -4   0   33.08    2.49
  -8   4  -1    0.66    0.41
   8   4   1    0.75    0.39
  -8  -4  -1   -0.31    0.27
  -8   4  -2   23.65    1.91
   8   4   2   24.29    1.68
  -8  -4  -2   26.58    1.92
  -8   4  -3    3.55    0.80
   8   4   3    2.45    0.61
  -8  -4  -3    2.90    0.68
   8   4   4   16.42    1.36
  -8   4  -4   21.84    2.01
  -8  -4  -4   13.63    1.56
  -8   4  -5    1.39    0.63
  -8  -4  -5    1.28    0.56
  -8   4  -6   -0.44    0.39
  -8  -4  -6    0.15    0.46
  -8   4  -7   -0.59    0.47
  -8  -4  -7    0.08    0.50
  -8   4  -8    4.89    1.21
  -8  -4  -8    6.33    1.21
   8   5 -11    1.26    0.74
  -8   5  11    1.34    0.94
  -8  -5  11   -0.36    0.87
   8   5 -10    1.00    0.66
  -8   5  10    1.28    0.89
  -8  -5  10    0.38    0.78
  -8   5   9   -0.59    0.65
   8   5  -9   -0.48    0.40
  -8  -5   9    0.35    0.72
  -8   5   8    0.44    0.69
  -8   5   8    0.54    0.63
   8   5  -8    0.12    0.51
  -8  -5   8    0.16    0.57
  -8   5   7    0.74    0.58
   8   5  -7    0.44    0.50
  -8   5   7    0.23    0.60
  -8  -5   7    1.82    0.75
   8   5  -6    1.01    0.48
  -8   5   6    0.05    0.50
  -8   5   6   -0.12    0.43
  -8  -5   6   -0.09    0.41
   8   5  -5    4.47    0.86
  -8   5   5    5.66    0.61
  -8   5   5    4.12    0.82
  -8   5   5    4.69    0.77
  -8  -5   5    6.28    0.93
   8   5  -4    0.41    0.38
  -8   5   4    0.81    0.48
  -8   5   4    0.29    0.35
  -8   5   4    0.63    0.34
  -8  -5   4    1.12    0.49
  -8   5   3   23.18    1.67
   8   5  -3   24.13    1.75
  -8   5   3   25.20    1.57
   8   5  -2    8.80    1.03
  -8   5   2    7.84    0.94
  -8   5   2    7.12    0.71
  -8   5   1    4.26    0.74
   8   5  -1    3.70    0.69
  -8   5   0   -0.04    0.33
   8   5   0    0.42    0.33
  -8  -5   0    0.27    0.41
   8   5   1    6.24    0.81
  -8   5  -1    4.02    0.79
   8  -5   1    5.72    0.57
  -8  -5  -1    5.09    0.89
   8   5   2    1.24    0.50
  -8   5  -2    1.33    0.55
  -8  -5  -2    1.40    0.54
   8   5   3    0.58    0.46
  -8   5  -3    0.23    0.45
  -8  -5  -3   -0.01    0.40
   8   5   4   12.02    1.28
  -8   5  -4   11.43    1.54
  -8  -5  -4   12.58    1.54
  -8   5  -5   -0.49    0.37
  -8  -5  -5    0.52    0.46
  -8   5  -6    2.16    0.81
  -8  -5  -6    2.90    0.82
  -8   5  -7    1.54    0.79
  -8  -5  -7    1.75    0.71
  -8   5  -8    0.36    0.62
  -8  -5  -8    0.26    0.60
   8   6 -10    1.01    0.67
  -8   6  10    0.45    0.97
  -8  -6  10    1.65    0.90
   8   6  -9   -0.16    0.50
  -8   6   9    0.03    0.76
  -8  -6   9   -0.25    0.65
  -8   6   8   -0.63    0.61
   8   6  -8    0.02    0.53
  -8  -6   8   -0.46    0.57
  -8   6   7    0.65    0.57
  -8   6   7   -0.04    0.59
   8   6  -7    0.68    0.50
  -8  -6   7    0.06    0.52
   8   6  -6    5.64    1.02
  -8   6   6    7.04    1.14
  -8   6   6    5.77    0.87
  -8  -6   6    6.78    1.08
  -8   6   5    5.84    0.81
  -8   6   5    6.13    0.70
   8   6  -5    5.11    0.95
  -8   6   5    5.88    0.94
  -8  -6   5    4.16    0.84
  -8   6   4    5.01    0.70
  -8   6   4    4.44    0.67
   8   6  -4    3.99    0.82
  -8   6   4    3.19    0.71
  -8  -6   4    4.78    0.81
  -8   6   3    4.71    0.62
  -8   6   3    4.12    0.68
   8   6  -3    4.64    0.83
  -8  -6   3    5.26    0.80
  -8   6   2   19.34    1.43
   8   6  -2   17.92    1.43
  -8   6   2   15.52    1.11
  -8   6   1    4.95    0.82
  -8   6   1    5.09    0.54
   8   6  -1    4.72    0.78
  -8   6   0   30.09    2.08
   8   6   0   25.74    1.84
   8  -6   0   27.35    1.66
  -8   6  -1   23.68    1.87
   8   6   1   21.48    1.60
   8   6   2   24.92    1.76
  -8   6  -2   24.64    2.06
  -8  -6  -2   28.00    2.10
  -8   6  -3   -0.42    0.39
   8   6   3    0.33    0.44
  -8  -6  -3    0.09    0.44
  -8   6  -4    0.05    0.47
   8   6   4   -0.20    0.38
  -8  -6  -4   -0.60    0.36
   8   6   5    0.99    0.52
  -8   6  -5    0.69    0.63
  -8  -6  -5   -0.14    0.45
  -8   6  -6    0.26    0.58
  -8  -6  -6    0.41    0.58
  -8   6  -7    0.23    0.62
  -8  -6  -7   -0.35    0.52
  -8   6  -8   -0.07    0.65
   8   7 -10    0.49    0.72
  -8   7  10    2.70    1.12
  -8  -7  10    1.35    0.87
  -8   7   9    0.48    0.78
   8   7  -9    0.53    0.67
  -8  -7   9    0.32    0.70
   8   7  -8    1.27    0.70
  -8   7   8    1.73    0.90
  -8  -7   8    2.43    0.86
  -8   7   7   -0.66    0.55
   8   7  -7    0.42    0.54
  -8  -7   7    0.07    0.61
   8   7  -6    1.46    0.66
  -8   7   6    1.35    0.78
  -8   7   6    2.13    0.61
  -8  -7   6    1.64    0.67
  -8   7   5    2.13    0.49
  -8   7   5    1.07    0.46
   8   7  -5    1.70    0.65
  -8   7   5    1.08    0.63
  -8  -7   5    1.08    0.59
   8   7  -4   -0.35    0.38
  -8   7   4    0.15    0.35
  -8   7   4    0.46    0.52
  -8   7   4   -0.30    0.33
  -8  -7   4    0.25    0.43
  -8   7   3   12.20    1.25
   8   7  -3   11.68    1.40
  -8   7   3   13.04    0.93
  -8   7   3   11.62    1.20
  -8  -7   3   11.81    1.24
  -8   7   2    3.31    0.69
  -8   7   2    3.09    0.43
   8   7  -2    3.11    0.68
   8   7  -1   15.56    1.50
  -8   7   1   15.56    1.55
  -8   7   1   14.78    0.95
   8   7   0    0.76    0.47
  -8   7   0    1.18    0.52
  -8   7  -1    1.00    0.52
   8   7   1    0.51    0.41
  -8   7  -2    8.17    1.27
   8   7   2    9.77    1.14
   8   7   3   12.40    1.29
  -8   7  -3   10.38    1.49
  -8   7  -4    0.89    0.57
   8   7   4    0.68    0.50
  -8   7  -5    0.44    0.61
  -8   7  -6    1.85    0.83
  -8   7  -7    1.25    0.84
  -8   8   9    0.50    0.90
   8   8  -9   -0.73    0.54
  -8  -8   9   -0.48    0.78
  -8   8   8   -0.05    0.66
   8   8  -8   -0.18    0.55
  -8  -8   8   -0.17    0.66
   8   8  -7    8.55    1.32
  -8   8   7    7.17    1.29
  -8  -8   7    6.32    1.18
  -8   8   6    1.99    0.79
   8   8  -6    1.06    0.66
  -8  -8   6    0.81    0.65
  -8   8   5    0.30    0.65
   8   8  -5   -0.18    0.53
  -8   8   5    0.04    0.34
  -8  -8   5   -0.23    0.45
  -8   8   4   -0.43    0.33
   8   8  -4   -0.03    0.47
  -8   8   4   -0.31    0.46
  -8  -8   4    0.36    0.49
  -8   8   3    1.58    0.61
   8   8  -3    1.62    0.67
  -8   8   3    1.97    0.59
  -8  -8   3    0.59    0.53
   8   8  -2   41.72    2.77
  -8   8   2   42.07    2.79
  -8   8   1   -0.39    0.34
   8   8  -1   -0.19    0.39
   8   8   0    5.19    0.89
  -8   8   0    4.36    0.89
   8   8   1    2.53    0.64
  -8   8  -1    1.65    0.72
  -8   8  -2    0.37    0.45
   8   8   2    0.13    0.44
  -8   8  -3    3.85    0.96
   8   8   3    4.37    0.84
   8   8   4    0.87    0.52
  -8   8  -4   -0.11    0.50
  -8   8  -5    2.25    0.91
  -8   8  -6    0.90    0.73
  -8   8  -7    0.60    0.82
   8   9  -9   -0.90    0.51
  -8   9   9    0.03    0.85
  -8  -9   9   -0.47    0.82
  -8   9   8    0.63    0.84
   8   9  -8    0.82    0.70
  -8  -9   8   -0.41    0.67
   8   9  -7    0.82    0.63
  -8   9   7    0.42    0.82
  -8  -9   7    0.39    0.77
  -8   9   6    4.18    1.01
   8   9  -6    4.10    0.97
   8   9  -5    0.65    0.65
  -8   9   5    0.08    0.63
  -8  -9   5   -0.42    0.47
   8   9  -4    0.49    0.59
  -8   9   4    0.67    0.63
  -8   9   4    0.86    0.58
  -8  -9   4    0.60    0.57
  -8   9   3    2.35    0.65
   8   9  -3    0.45    0.53
  -8   9   3    0.91    0.57
  -8  -9   3    0.48    0.53
  -8   9   2    1.02    0.54
   8   9  -2    1.49    0.65
   8   9  -1    2.75    0.76
  -8   9   1    3.85    0.84
  -8   9   0    5.15    1.07
   8   9   0    9.41    1.20
   8   9   1    7.31    1.05
  -8   9  -1    0.65    0.58
  -8   9  -2    0.93    0.65
   8   9   2    1.12    0.56
   8   9   3    4.08    0.84
  -8   9  -3    1.90    0.81
  -8   9  -4    1.08    0.77
  -8   9  -5    0.66    0.65
  -8   9  -6    0.62    0.82
   8  10  -8    1.00    0.74
  -8  10   8   -0.69    0.80
  -8 -10   8   -0.86    0.70
  -8  10   7    0.17    0.78
   8  10  -7    0.38    0.65
  -8 -10   7   -0.19    0.72
  -8  10   6    2.23    0.87
   8  10  -6    0.41    0.69
  -8 -10   6    1.57    0.69
  -8  10   5    0.81    0.70
   8  10  -5    2.21    0.86
  -8 -10   5    1.71    0.62
  -8  10   4    1.30    0.72
  -8  10   4    3.74    0.84
   8  10  -4    2.23    0.85
  -8 -10   4    2.17    0.69
  -8  10   3    2.58    0.74
  -8  10   3    3.37    0.90
   8  10  -3    2.83    0.86
  -8 -10   3    3.43    0.76
  -8  10   2    0.59    0.61
   8  10  -2    0.59    0.56
  -8 -10   2    0.33    0.55
  -8  10   1   -0.09    0.48
   8  10  -1    0.05    0.52
   8  10   0    5.09    0.96
  -8  10   0    3.80    0.91
   8  10   1    1.34    0.61
  -8  10  -1    0.60    0.65
   8  10   2    1.79    0.68
  -8  10  -2    1.66    0.75
  -8  10  -3    2.98    0.94
  -8  10  -4   -0.62    0.45
  -8  10  -5    0.74    0.73
  -8  11   7    0.46    0.88
   8  11  -7    0.27    0.74
  -8 -11   7   -0.31    0.71
   8  11  -6   -0.73    0.64
  -8  11   6    1.17    0.93
  -8 -11   6   -0.50    0.62
  -8  11   5   -0.63    0.73
   8  11  -5   -0.23    0.64
  -8 -11   5   -0.33    0.60
   8  11  -4    0.81    0.75
  -8  11   4    0.21    0.60
  -8 -11   4    0.22    0.57
  -8  11   3    1.54    0.73
   8  11  -3    0.41    0.63
  -8 -11   3    0.00    0.51
  -8  11   2    1.78    0.77
   8  11  -2    1.98    0.80
  -8 -11   2    0.93    0.62
  -8  11   1    1.92    0.84
   8  11  -1    1.55    0.75
  -8  11   0    2.06    0.74
   8  11   0    2.14    0.77
  -8  11  -1    1.06    0.65
   8  11   1    0.24    0.58
   8  11   2    2.31    0.77
  -8  11  -2    1.38    0.76
  -8  11  -3   -0.97    0.47
  -8  11  -4    0.02    0.63
  -8  12   6    0.78    0.92
   8  12  -6    0.10    0.85
   8  12  -5   -0.51    0.69
   8  12  -4    1.97    0.85
  -8  12   3    0.92    0.79
   8  12  -3    0.71    0.71
   8  12  -2    6.91    1.24
  -8  12   2    7.37    1.34
  -8  12   1    0.12    0.65
   8  12  -1    0.45    0.70
  -8  12   0    6.07    1.23
   8  12   0    5.49    1.13
   8  12   1    0.25    0.72
  -8  12  -1   -0.04    0.68
  -8  12  -2   -0.01    0.70
  -8  12  -3    2.01    0.99
   8  13  -4   -0.04    0.78
  -8  13   3    0.39    0.71
   8  13  -3    1.24    0.83
   8  13  -2    0.48    0.77
  -8  13   2    1.50    0.90
   8  13  -1    5.85    1.26
  -8  13   1    6.67    1.49
  -8  13   0   -0.04    0.69
   8  13   0    1.24    0.83
  -8  13  -1    1.34    0.81
  -9   0  11   -0.68    0.61
  -9   0  10    2.00    0.88
  -9   0   9    0.57    0.65
   9   0  -8    2.83    0.59
  -9   0   8    2.66    0.82
   9   0  -7   -0.16    0.32
  -9   0   7   -0.21    0.49
  -9   0   6   19.51    1.63
   9   0  -6   20.61    1.46
   9   0  -5   -0.36    0.25
  -9   0   5    0.56    0.44
   9   0  -4    1.48    0.46
  -9   0   4    1.00    0.39
  -9   0   4    1.98    0.56
  -9   0   3    0.15    0.28
   9   0  -3    0.12    0.32
  -9   0   2    2.45    0.52
   9   0  -2    2.40    0.52
   9   0  -1    0.12    0.29
  -9   0   1   -0.14    0.28
  -9   0   0  116.31    6.37
   9   0   0  113.34    6.10
  -9   0  -1   -0.11    0.28
   9   0   1    0.09    0.32
   9   0   2   22.85    1.63
  -9   0  -2   20.45    1.68
  -9   0  -3   -0.32    0.29
  -9   0  -4    0.97    0.57
  -9   0  -5   -0.48    0.39
  -9   0  -6   12.84    1.70
  -9   0  -7   -0.04    0.52
  -9   0  -8    3.20    0.97
  -9   1  11    0.06    0.73
  -9  -1  11    0.40    0.83
  -9   1  10   -0.36    0.57
  -9  -1  10    0.50    0.76
   9   1  -9    3.07    0.70
  -9   1   9    2.75    0.89
  -9  -1   9    2.29    0.90
  -9   1   8   -0.20    0.58
   9   1  -8    0.13    0.39
  -9  -1   8    0.81    0.63
   9  -1  -8    0.80    0.37
   9   1  -7    1.34    0.49
  -9   1   7    2.57    0.68
  -9  -1   7    1.07    0.64
  -9   1   6    4.59    0.81
   9   1  -6    4.38    0.71
   9  -1  -6    4.20    0.65
  -9  -1   6    3.64    0.81
   9   1  -5    0.40    0.34
  -9   1   5    0.53    0.45
  -9   1   5    0.61    0.31
   9  -1  -5    0.17    0.31
  -9  -1   5    0.01    0.41
   9  -1  -5    0.25    0.27
  -9   1   4    0.91    0.35
  -9   1   4    0.63    0.43
   9   1  -4    0.49    0.35
   9  -1  -4    0.75    0.35
  -9  -1   4    0.09    0.41
  -9  -1   4    1.03    0.39
   9   1  -3    1.45    0.44
  -9   1   3    0.57    0.43
  -9   1   3    0.70    0.34
   9  -1  -3    1.18    0.41
  -9  -1   3    1.74    0.45
   9   1  -2    0.68    0.35
  -9   1   2    0.83    0.36
  -9  -1   2    0.63    0.35
   9  -1  -2    0.70    0.37
  -9   1   1   10.54    1.15
   9   1  -1   11.27    1.12
  -9  -1   1   11.20    1.14
   9  -1  -1   11.85    1.15
  -9   1   0   14.65    1.45
   9   1   0   13.85    1.20
  -9  -1   0   15.70    1.30
   9  -1   0   16.36    1.25
  -9   1  -1   16.27    1.35
   9   1   1   14.90    1.38
   9  -1   1   13.12    1.38
  -9  -1  -1   12.71    1.40
   9   1   2    3.26    0.67
  -9   1  -2    2.78    0.67
  -9  -1  -2    3.13    0.68
  -9   1  -3    0.70    0.43
  -9  -1  -3    0.35    0.39
  -9   1  -4   10.97    1.44
  -9  -1  -4    9.92    1.39
  -9   1  -5    0.02    0.45
  -9  -1  -5   -0.41    0.40
  -9   1  -6    1.07    0.64
  -9  -1  -6    0.13    0.50
  -9   1  -7    3.16    0.96
  -9  -1  -7    4.81    1.09
  -9   1  -8    1.24    0.76
  -9  -1  -8    1.93    0.82
  -9   2  11    0.41    0.78
  -9  -2  11    0.45    0.90
  -9   2  10    3.36    0.96
   9   2 -10    4.07    0.81
  -9  -2  10    6.86    1.37
   9   2  -9   -0.02    0.40
  -9   2   9    0.06    0.59
  -9  -2   9    0.55    0.58
  -9   2   8    2.14    0.76
   9   2  -8    1.52    0.53
   9  -2  -8    2.85    0.52
  -9  -2   8    2.51    0.81
  -9   2   7    0.15    0.42
   9   2  -7    0.04    0.33
  -9  -2   7   -0.37    0.45
   9  -2  -7    0.43    0.34
   9   2  -6    7.56    0.98
  -9   2   6    8.05    1.09
   9  -2  -6    7.78    0.83
  -9  -2   6    6.89    1.04
   9   2  -5    9.05    1.05
  -9   2   5    8.73    0.78
  -9   2   5    7.62    1.01
   9  -2  -5   10.33    0.79
   9  -2  -5   10.40    0.97
  -9  -2   5    9.14    1.11
  -9   2   4    0.60    0.30
   9   2  -4    0.47    0.38
  -9   2   4    0.11    0.38
  -9  -2   4    0.77    0.40
   9  -2  -4    0.61    0.33
  -9   2   3    0.71    0.37
   9   2  -3    0.39    0.33
  -9   2   3    0.19    0.27
  -9  -2   3    0.33    0.35
   9  -2  -3   -0.21    0.28
   9   2  -2    0.73    0.36
  -9   2   2    0.12    0.30
  -9  -2   2   -0.19    0.33
   9  -2  -2    0.47    0.33
  -9   2   1    0.17    0.31
   9   2  -1   -0.32    0.27
  -9  -2   1   -0.18    0.29
   9  -2  -1   -0.14    0.28
   9   2   0    1.15    0.42
  -9   2   0    1.08    0.42
   9  -2   0    1.16    0.45
  -9  -2   0    1.18    0.45
   9   2   1    2.65    0.60
  -9   2  -1    1.40    0.50
  -9  -2  -1    1.90    0.55
  -9   2  -2   24.88    1.95
   9   2   2   27.65    1.85
  -9  -2  -2   27.25    1.99
   9   2   3   12.65    1.35
  -9   2  -3   11.68    1.42
  -9  -2  -3   14.34    1.56
  -9   2  -4   33.38    2.41
  -9  -2  -4   28.04    2.26
  -9   2  -5    5.21    1.07
  -9  -2  -5    5.84    1.09
  -9   2  -6   13.31    1.80
  -9  -2  -6   14.10    1.70
  -9   2  -7   -0.34    0.60
  -9  -2  -7    0.44    0.50
  -9   2  -8    1.08    0.69
  -9  -2  -8    0.78    0.62
  -9   3  11    1.15    0.93
  -9  -3  11   -0.34    0.68
   9   3 -10    0.49    0.52
  -9  -3  10   -0.59    0.62
   9   3  -9    0.22    0.50
  -9   3   9   -0.48    0.46
  -9  -3   9   -0.13    0.69
  -9   3   8   -0.74    0.48
   9   3  -8   -0.47    0.35
  -9  -3   8    0.28    0.58
  -9   3   7    1.17    0.54
   9   3  -7    0.16    0.38
   9  -3  -7    1.07    0.39
  -9  -3   7    0.16    0.48
  -9   3   6    0.30    0.49
   9   3  -6    1.02    0.47
   9  -3  -6    0.56    0.36
  -9  -3   6    0.59    0.52
  -9   3   5    4.82    0.55
   9   3  -5    5.78    0.86
  -9   3   5    4.47    0.77
  -9  -3   5    4.16    0.81
   9  -3  -5    4.42    0.63
  -9   3   4    3.37    0.64
  -9   3   4    3.43    0.55
   9   3  -4    3.84    0.69
  -9  -3   4    4.01    0.71
   9  -3  -4    2.94    0.55
  -9   3   3    1.16    0.45
   9   3  -3    0.47    0.36
  -9   3   3    1.95    0.47
   9  -3  -3    0.95    0.38
  -9   3   2    4.45    0.66
   9   3  -2    3.39    0.62
  -9  -3   2    3.75    0.72
   9  -3  -2    3.12    0.59
  -9   3   1    5.33    0.80
   9   3  -1    5.72    0.82
  -9  -3   1    8.25    1.05
   9   3   0    4.28    0.68
  -9   3   0    3.62    0.68
  -9  -3   0    3.40    0.68
   9   3   1   11.30    1.17
  -9   3  -1   11.52    1.31
  -9  -3  -1   12.76    1.37
  -9   3  -2    0.06    0.38
   9   3   2   -0.13    0.35
  -9  -3  -2   -0.02    0.27
  -9   3  -3   41.49    2.73
   9   3   3   34.13    2.35
  -9  -3  -3   37.80    2.59
  -9   3  -4   15.54    1.78
  -9  -3  -4   16.24    1.69
  -9   3  -5   17.63    1.96
  -9  -3  -5   15.19    1.70
  -9   3  -6   -0.31    0.43
  -9  -3  -6   -0.34    0.38
  -9   3  -7    0.94    0.63
  -9  -3  -7    0.84    0.61
  -9   3  -8    0.46    0.78
  -9  -3  -8    0.33    0.67
  -9   4  11   -0.76    0.95
   9   4 -11    0.81    0.66
  -9  -4  11    1.18    1.01
  -9   4  10    0.65    0.92
  -9   4  10    0.55    0.72
   9   4 -10    0.64    0.61
  -9  -4  10   -0.49    0.68
   9   4  -9   -0.32    0.43
  -9   4   9   -0.45    0.68
  -9   4   9   -0.41    0.55
  -9  -4   9   -0.41    0.68
  -9   4   8    0.08    0.64
   9   4  -8   -0.06    0.46
  -9   4   8   -0.33    0.50
  -9  -4   8   -0.15    0.56
   9   4  -7   -0.32    0.39
  -9   4   7   -0.53    0.45
  -9   4   7    0.51    0.61
   9  -4  -7   -0.46    0.30
  -9  -4   7    0.73    0.55
  -9   4   6    0.65    0.45
   9   4  -6    0.87    0.49
   9  -4  -6    0.96    0.37
  -9  -4   6    0.36    0.50
   9   4  -5    1.13    0.52
  -9   4   5    1.34    0.37
  -9   4   5    1.24    0.53
  -9  -4   5    0.88    0.54
   9  -4  -5    1.00    0.39
   9   4  -4    0.14    0.34
  -9   4   4   -0.03    0.37
  -9   4   4    0.35    0.31
   9  -4  -4    0.52    0.36
  -9  -4   4   -0.36    0.34
  -9   4   3   -0.16    0.29
   9   4  -3    0.02    0.33
  -9   4   3   -0.17    0.29
   9   4  -2    1.10    0.45
  -9   4   2    0.97    0.42
  -9   4   1    6.84    0.90
   9   4  -1    6.89    0.88
  -9  -4   1    6.50    0.98
   9   4   0   21.51    1.52
  -9   4   0   20.39    1.65
  -9  -4   0   21.13    1.73
  -9   4  -1    2.14    0.59
   9   4   1    2.35    0.58
  -9  -4  -1    2.31    0.62
  -9   4  -2   28.93    2.09
   9   4   2   24.77    1.79
  -9  -4  -2   23.40    1.94
  -9   4  -3    2.86    0.76
   9   4   3    2.35    0.62
  -9  -4  -3    1.71    0.62
   9   4   4    8.01    1.10
  -9   4  -4    6.46    1.18
  -9  -4  -4    7.60    1.18
  -9   4  -5   -0.48    0.41
  -9  -4  -5   -0.20    0.41
  -9   4  -6    9.55    1.52
  -9  -4  -6   10.12    1.39
  -9   4  -7    3.14    0.97
  -9  -4  -7    3.00    0.90
  -9   4  -8   -0.59    0.62
  -9  -4  -8    0.21    0.62
  -9   5  11   -0.98    0.83
   9   5 -11    0.29    0.58
  -9   5  10   -0.04    0.78
   9   5 -10   -0.34    0.52
  -9   5   9    2.06    0.93
   9   5  -9    2.65    0.79
  -9   5   9    2.20    0.86
  -9  -5   9    1.51    0.87
   9   5  -8   -0.19    0.45
  -9   5   8   -0.06    0.64
  -9   5   8    0.66    0.57
  -9  -5   8   -0.14    0.63
  -9   5   7    3.72    0.86
  -9   5   7    5.47    1.08
   9   5  -7    4.24    0.90
  -9  -5   7    5.95    1.06
   9   5  -6    3.88    0.88
  -9   5   6    2.90    0.82
  -9   5   6    4.66    0.83
  -9  -5   6    3.33    0.82
  -9   5   5    1.58    0.56
   9   5  -5    1.21    0.54
  -9  -5   5    1.44    0.57
  -9   5   4    1.36    0.40
   9   5  -4    0.84    0.46
  -9   5   4    0.88    0.42
  -9  -5   4    0.67    0.46
   9   5  -3   -0.37    0.31
  -9   5   3   -0.14    0.30
  -9   5   3    0.22    0.35
  -9   5   2    7.55    0.96
   9   5  -2    7.30    1.00
  -9   5   2    7.71    0.78
   9   5  -1    2.90    0.62
  -9   5   1    2.25    0.60
  -9   5   0    2.34    0.62
   9   5   0    1.35    0.52
  -9  -5   0    1.50    0.60
  -9   5  -1   35.78    2.59
   9   5   1   35.67    2.33
  -9  -5  -1   39.49    2.67
  -9   5  -2   15.54    1.72
   9   5   2   15.97    1.29
  -9  -5  -2   14.87    1.68
   9   5   3    6.79    0.99
  -9   5  -3    8.40    1.30
  -9  -5  -3    5.94    1.05
   9   5   4    2.25    0.64
  -9   5  -4    1.60    0.70
  -9  -5  -4    2.89    0.73
  -9   5  -5    0.81    0.60
  -9  -5  -5    0.43    0.51
  -9   5  -6    1.97    0.83
  -9  -5  -6    1.07    0.64
  -9   5  -7    1.46    0.86
  -9  -5  -7    1.67    0.73
   9   6 -10    0.02    0.62
  -9   6  10    0.90    1.01
  -9  -6  10    1.68    1.00
  -9   6   9    0.20    0.77
   9   6  -9    0.14    0.61
  -9  -6   9   -0.16    0.69
  -9   6   8    5.24    1.05
   9   6  -8    4.10    0.97
  -9   6   8    3.82    1.05
  -9  -6   8    4.18    1.08
  -9   6   7    0.82    0.58
   9   6  -7    1.40    0.59
  -9   6   7    0.42    0.76
  -9  -6   7    0.86    0.64
  -9   6   6    0.56    0.62
  -9   6   6    0.23    0.52
   9   6  -6   -0.05    0.42
  -9  -6   6   -0.25    0.54
   9   6  -5    0.25    0.43
  -9   6   5   -0.33    0.47
  -9   6   5   -0.21    0.39
  -9   6   5   -0.35    0.27
  -9  -6   5    0.20    0.48
   9   6  -4    0.88    0.50
  -9   6   4    0.47    0.38
  -9   6   4    0.57    0.39
  -9  -6   4    0.30    0.46
   9   6  -3    2.32    0.65
  -9   6   3    3.09    0.54
  -9   6   3    2.90    0.62
  -9   6   2    0.35    0.31
  -9   6   2   -0.16    0.38
   9   6  -2    0.43    0.41
  -9   6   1    2.04    0.58
   9   6  -1    1.91    0.57
   9   6   0    7.20    0.99
  -9   6   0   12.02    1.33
   9   6   1    0.94    0.46
  -9   6  -1    0.71    0.54
  -9   6  -2   32.94    2.53
   9   6   2   34.51    2.22
  -9  -6  -2   31.70    2.47
   9   6   3    8.31    1.05
  -9   6  -3    6.69    1.19
  -9  -6  -3    3.47    0.86
  -9   6  -4    2.65    0.90
   9   6   4    4.50    0.85
  -9  -6  -4    2.75    0.79
  -9   6  -5    0.55    0.64
  -9  -6  -5    0.19    0.55
  -9   6  -6    6.68    1.33
  -9  -6  -6    6.28    1.24
  -9   6  -7    0.50    0.70
  -9  -6  -7    0.14    0.67
   9   7 -10   -0.40    0.56
  -9   7  10    1.53    0.95
  -9  -7  10    1.21    0.89
   9   7  -9    1.35    0.70
  -9   7   9    2.03    0.92
  -9  -7   9   -0.94    0.68
   9   7  -8    0.42    0.64
  -9   7   8   -0.12    0.69
  -9  -7   8   -0.47    0.59
   9   7  -7    2.49    0.83
  -9   7   7    3.23    0.91
  -9   7   7    3.38    0.78
  -9  -7   7    3.26    0.91
   9   7  -6    0.23    0.52
  -9   7   6    1.07    0.55
  -9   7   6    0.76    0.75
  -9  -7   6    1.39    0.67
  -9   7   5    0.08    0.38
  -9   7   5    0.12    0.59
  -9   7   5    0.95    0.48
   9   7  -5    0.35    0.51
  -9  -7   5    0.00    0.49
  -9   7   4    2.51    0.56
   9   7  -4    2.71    0.75
  -9   7   4    1.48    0.53
  -9  -7   4    1.47    0.59
  -9   7   3    0.69    0.38
  -9   7   3    0.68    0.46
   9   7  -3    0.34    0.49
  -9  -7   3    1.14    0.52
  -9   7   2    0.64    0.47
  -9   7   2    0.43    0.34
   9   7  -2    1.20    0.55
  -9   7   1    0.80    0.53
  -9   7   1    1.06    0.34
   9   7  -1    1.50    0.58
  -9   7   0    2.14    0.67
   9   7   0    2.58    0.65
  -9   7  -1   -0.01    0.44
   9   7   1    0.82    0.49
  -9   7  -2    3.51    0.91
   9   7   2    5.16    0.87
  -9   7  -3    0.65    0.61
   9   7   3    3.33    0.76
  -9   7  -4    1.62    0.74
   9   7   4    1.78    0.64
  -9   7  -5    3.04    0.96
  -9   7  -6    0.59    0.65
  -9   7  -7   -0.60    0.63
   9   8  -9    0.51    0.68
  -9   8   9   -0.45    0.92
  -9  -8   9    0.37    0.84
  -9   8   8    0.00    0.82
   9   8  -8   -0.59    0.50
  -9  -8   8   -0.22    0.67
   9   8  -7    0.43    0.64
  -9   8   7    0.38    0.72
  -9  -8   7    1.15    0.76
   9   8  -6   -0.20    0.49
  -9   8   6    0.14    0.64
  -9  -8   6    0.24    0.57
   9   8  -5    1.05    0.68
  -9   8   5    3.10    0.83
  -9  -8   5    0.05    0.53
  -9   8   4    0.73    0.45
   9   8  -4   -0.13    0.51
  -9  -8   4    0.50    0.51
   9   8  -3   -0.38    0.40
  -9   8   3    0.03    0.41
  -9  -8   3   -0.53    0.49
  -9   8   2   10.10    1.25
   9   8  -2    9.04    1.22
  -9   8   1   -0.17    0.44
   9   8  -1   -0.11    0.47
  -9   8   0   13.37    1.55
   9   8   0    9.79    1.25
   9   8   1    0.11    0.44
  -9   8  -1    0.61    0.52
  -9   8  -2   11.75    1.52
   9   8   2    9.13    1.21
   9   8   3    0.09    0.49
  -9   8  -3   -0.09    0.49
   9   8   4    3.42    0.81
  -9   8  -4    2.93    1.01
  -9   8  -5    0.13    0.66
  -9   8  -6    0.59    0.76
   9   9  -9    1.84    0.90
  -9   9   9    0.74    1.11
  -9  -9   9    0.69    0.85
   9   9  -8    0.73    0.72
  -9   9   8    0.57    0.88
  -9  -9   8   -0.36    0.77
  -9   9   7    0.62    0.85
   9   9  -7    0.51    0.68
  -9  -9   7    0.13    0.73
  -9   9   6    0.95    0.68
   9   9  -6    0.39    0.61
  -9  -9   6    0.11    0.60
   9   9  -5   -0.08    0.62
  -9   9   5   -0.20    0.65
  -9  -9   5    0.16    0.54
  -9   9   4    3.01    0.82
   9   9  -4    3.90    0.95
  -9   9   4    2.79    0.69
  -9  -9   4    2.80    0.80
  -9   9   3    4.78    0.92
   9   9  -3    4.08    0.91
  -9  -9   3    4.18    0.85
   9   9  -2   11.84    1.46
  -9   9   2   12.45    1.48
   9   9  -1    8.05    1.20
  -9   9   1    6.85    1.17
   9   9   0    0.24    0.51
  -9   9   0   -0.63    0.46
   9   9   1   14.13    1.50
  -9   9  -1   11.80    1.63
  -9   9  -2    0.14    0.45
   9   9   2   -0.43    0.49
  -9   9  -3    1.03    0.69
   9   9   3    0.98    0.62
  -9   9  -4    0.47    0.58
  -9   9  -5    2.64    1.00
  -9  10   8    0.87    1.01
   9  10  -8    1.82    0.90
  -9 -10   8    2.17    1.02
  -9  10   7    0.06    0.93
   9  10  -7    0.58    0.73
  -9 -10   7    0.52    0.70
   9  10  -6   -0.39    0.65
  -9  10   6    2.27    0.87
  -9 -10   6   -0.40    0.65
   9  10  -5    2.85    0.95
  -9  10   5    0.53    0.75
  -9 -10   5    2.00    0.77
  -9  10   4    0.30    0.51
   9  10  -4    0.15    0.64
  -9  10   4    0.34    0.67
  -9 -10   4   -0.56    0.48
   9  10  -3   -0.48    0.48
  -9  10   3    1.23    0.61
  -9 -10   3    1.56    0.69
   9  10  -2    0.05    0.54
  -9  10   2    0.13    0.46
   9  10  -1   -0.38    0.51
  -9  10   1    0.68    0.61
  -9  10   0    6.72    1.24
   9  10   0    7.77    1.18
   9  10   1    3.37    0.83
  -9  10  -1    2.76    0.93
   9  10   2   15.11    1.64
  -9  10  -2   16.26    2.02
  -9  10  -3    2.23    0.91
  -9  10  -4    4.98    1.23
  -9  10  -5    1.77    0.89
   9  11  -7   -0.65    0.72
  -9  11   7    0.89    1.08
  -9 -11   7    1.37    0.89
  -9  11   6    1.79    0.90
   9  11  -6    0.58    0.80
  -9 -11   6    0.66    0.73
   9  11  -5   -0.86    0.65
  -9  11   5   -0.04    0.74
  -9 -11   5   -0.38    0.57
   9  11  -4    0.51    0.70
  -9 -11   4    0.75    0.62
  -9  11   3    0.98    0.72
   9  11  -3   -0.75    0.55
  -9 -11   3   -0.17    0.59
   9  11  -2   -0.51    0.53
  -9  11   2    0.56    0.62
  -9 -11   2   -0.98    0.48
   9  11  -1    1.54    0.79
  -9  11   1    0.31    0.60
  -9  11   0    1.07    0.66
   9  11   0    1.70    0.78
   9  11   1    4.55    0.99
  -9  11  -1    4.40    1.12
  -9  11  -2   -0.24    0.57
  -9  11  -3    1.07    0.71
  -9  11  -4    0.07    0.67
   9  12  -5   -0.14    0.79
   9  12  -4    1.51    0.85
  -9  12   3   -0.12    0.54
   9  12  -3    0.47    0.72
  -9  12   2    3.30    0.94
   9  12  -2    1.69    0.91
   9  12  -1    1.25    0.78
  -9  12   1   -0.09    0.67
  -9  12   0    1.50    0.86
   9  12   0    4.57    1.06
   9  12   1    1.25    0.78
  -9  12  -1    0.86    0.66
  -9  12  -2    0.23    0.76
  -9  13   2    1.36    0.92
   9  13  -2    0.41    0.82
  -9  13   1    4.31    1.10
   9  13  -1    2.70    1.01
 -10   0  11    0.19    0.89
 -10   0  10    2.89    1.04
 -10   0   9    0.41    0.68
  10   0  -9   -0.61    0.38
  10   0  -8    0.88    0.48
 -10   0   8   -0.58    0.47
  10   0  -7    0.28    0.41
 -10   0   7    0.13    0.41
 -10   0   6    0.31    0.47
  10   0  -6    0.69    0.44
  10   0  -5    0.15    0.36
 -10   0   5    0.25    0.33
 -10   0   5    0.06    0.40
 -10   0   4    4.18    0.75
  10   0  -4    3.42    0.64
 -10   0   4    4.71    0.72
  10   0  -3    0.27    0.31
 -10   0   3    0.12    0.31
  10   0  -2   -0.12    0.26
 -10   0   2   -0.22    0.26
 -10   0   1   -0.18    0.30
  10   0  -1    0.20    0.34
 -10   0   0   18.33    1.51
  10   0   0   18.94    1.46
  10   0   1    0.58    0.38
 -10   0  -1   -0.22    0.27
 -10   0  -2   75.99    4.37
  10   0   2   66.37    4.06
 -10   0  -3   -0.14    0.34
 -10   0  -4    0.57    0.53
 -10   0  -5    0.30    0.48
 -10   0  -6    0.60    0.60
 -10   0  -7   -0.07    0.54
 -10   0  -8    2.57    0.99
 -10   1  11   -0.42    0.77
 -10  -1  11   -0.78    0.75
 -10   1  10    1.34    0.85
 -10  -1  10    0.46    0.80
 -10   1   9    0.01    0.69
  10   1  -9    0.65    0.49
 -10  -1   9   -1.06    0.50
  10   1  -8    0.30    0.42
 -10   1   8    0.71    0.60
 -10  -1   8    0.26    0.61
  10  -1  -8    0.17    0.36
  10   1  -7    3.44    0.71
 -10   1   7    3.18    0.83
  10  -1  -7    2.48    0.57
 -10  -1   7    2.26    0.73
 -10   1   6    2.08    0.70
  10   1  -6    2.98    0.65
  10  -1  -6    1.42    0.47
 -10  -1   6    1.83    0.65
 -10   1   5    3.22    0.55
  10   1  -5    1.60    0.52
 -10   1   5    3.88    0.78
  10  -1  -5    1.55    0.48
 -10  -1   5    1.96    0.62
 -10   1   4    0.07    0.35
 -10   1   4   -0.43    0.25
  10   1  -4    0.81    0.38
  10  -1  -4    0.20    0.28
 -10  -1   4   -0.25    0.32
 -10  -1   4    0.97    0.51
 -10   1   3    3.29    0.60
  10   1  -3    2.29    0.55
 -10  -1   3    4.36    0.72
  10  -1  -3    2.51    0.54
 -10   1   2    0.34    0.36
  10   1  -2    0.51    0.35
 -10  -1   2   -0.09    0.32
  10  -1  -2   -0.42    0.28
 -10   1   1   -0.17    0.27
  10   1  -1    0.01    0.32
  10  -1  -1   -0.02    0.34
 -10  -1   1   -0.17    0.30
 -10   1   0    4.08    0.73
  10   1   0    4.79    0.79
  10  -1   0    3.04    0.64
 -10  -1   0    3.21    0.68
 -10   1  -1    2.63    0.62
  10   1   1    3.34    0.65
 -10  -1  -1    3.81    0.75
  10  -1   1    3.03    0.71
  10   1   2    0.58    0.48
 -10   1  -2    1.79    0.61
 -10  -1  -2    1.37    0.51
 -10   1  -3    1.24    0.58
 -10  -1  -3    1.03    0.54
 -10   1  -4    3.72    0.87
 -10  -1  -4    2.18    0.74
 -10   1  -5    0.29    0.51
 -10  -1  -5    0.34    0.47
 -10   1  -6   -0.07    0.50
 -10  -1  -6    0.61    0.60
 -10   1  -7    1.05    0.76
 -10  -1  -7    1.04    0.64
 -10   1  -8    2.64    0.98
 -10  -1  -8    2.43    0.97
 -10   2  11    1.67    0.88
 -10  -2  11    1.21    0.90
  10   2 -10    1.37    0.67
 -10   2  10    0.21    0.68
 -10  -2  10    1.11    0.83
  10   2  -9   -0.21    0.48
 -10   2   9    1.15    0.71
 -10  -2   9    0.14    0.69
  10   2  -8    0.72    0.53
 -10   2   8    1.05    0.66
 -10  -2   8   -0.26    0.50
  10  -2  -8    1.20    0.43
  10   2  -7    0.68    0.49
 -10   2   7    1.14    0.59
  10  -2  -7    0.77    0.44
 -10  -2   7    1.06    0.74
 -10   2   6   41.23    2.82
  10   2  -6   47.92    2.87
  10  -2  -6   43.97    2.62
 -10  -2   6   43.54    2.94
  10   2  -5   11.48    1.25
 -10   2   5   13.15    1.32
 -10   2   5   10.69    0.95
  10  -2  -5   11.83    1.14
 -10  -2   5   12.04    1.32
  10   2  -4    0.92    0.40
 -10   2   4    0.02    0.30
 -10   2   4    0.17    0.40
 -10  -2   4    0.39    0.43
  10  -2  -4    0.37    0.39
 -10   2   3   -0.20    0.28
  10   2  -3   -0.34    0.28
 -10   2   3    0.16    0.39
 -10  -2   3    0.18    0.36
  10  -2  -3   -0.07    0.32
 -10   2   2    5.36    0.80
  10   2  -2    5.94    0.82
 -10  -2   2    7.74    1.00
  10  -2  -2    7.31    0.90
 -10   2   1    1.48    0.52
  10   2  -1    0.88    0.43
  10  -2  -1    1.80    0.52
 -10  -2   1    1.49    0.51
  10   2   0    1.74    0.51
 -10   2   0    2.05    0.57
 -10  -2   0    1.94    0.55
  10  -2   0    2.48    0.58
  10   2   1    9.95    1.12
 -10   2  -1    8.34    1.10
 -10  -2  -1    6.31    1.00
 -10   2  -2    1.85    0.61
  10   2   2    1.36    0.54
 -10  -2  -2    1.09    0.54
  10   2   3   12.24    1.40
 -10   2  -3   11.96    1.53
 -10  -2  -3   12.81    1.50
 -10   2  -4    9.06    1.38
 -10  -2  -4    8.83    1.28
 -10   2  -5    1.81    0.73
 -10  -2  -5    1.31    0.61
 -10   2  -6    2.37    0.96
 -10  -2  -6    2.02    0.72
 -10   2  -7    0.91    0.69
 -10  -2  -7    0.39    0.54
 -10   2  -8    7.15    1.50
 -10  -2  -8    9.58    1.58
 -10   3  11    0.70    0.84
 -10  -3  11    1.22    0.91
 -10   3  10    0.08    0.66
  10   3 -10   -0.17    0.50
 -10  -3  10   -0.18    0.78
  10   3  -9    1.18    0.60
 -10   3   9    0.52    0.66
 -10  -3   9    1.45    0.81
  10   3  -8    0.30    0.50
 -10   3   8    1.09    0.64
 -10  -3   8    0.18    0.62
  10   3  -7    3.53    0.79
 -10   3   7    2.80    0.77
 -10  -3   7    2.33    0.81
  10  -3  -7    4.05    0.63
  10   3  -6    0.31    0.43
 -10   3   6    1.61    0.59
  10  -3  -6    0.38    0.40
 -10  -3   6    0.32    0.50
 -10   3   5   15.14    1.42
 -10   3   5   14.50    1.10
  10   3  -5   13.91    1.46
  10  -3  -5   13.92    1.17
 -10  -3   5   13.32    1.43
  10   3  -4    3.86    0.73
 -10   3   4    2.78    0.60
 -10   3   4    4.51    0.66
 -10  -3   4    2.24    0.64
  10  -3  -4    3.66    0.63
  10   3  -3    0.98    0.43
 -10   3   3    1.23    0.46
 -10   3   3    0.78    0.39
  10  -3  -3    0.50    0.36
 -10  -3   3    1.05    0.50
  10   3  -2    0.36    0.34
 -10   3   2   -0.20    0.27
  10  -3  -2    0.19    0.34
 -10  -3   2    0.39    0.44
  10   3  -1    4.69    0.74
 -10   3   1    2.09    0.53
 -10  -3   1    3.06    0.73
 -10   3   0    7.61    1.01
  10   3   0    7.08    0.95
 -10  -3   0    5.94    0.95
 -10   3  -1    4.24    0.84
  10   3   1    4.39    0.78
 -10  -3  -1    4.20    0.82
 -10   3  -2    3.86    0.88
  10   3   2    3.23    0.74
 -10  -3  -2    4.00    0.85
 -10   3  -3   46.48    3.20
  10   3   3   47.68    2.94
 -10  -3  -3   46.50    3.15
 -10   3  -4    0.98    0.63
 -10  -3  -4    0.75    0.50
 -10   3  -5    1.41    0.72
 -10  -3  -5    1.19    0.60
 -10   3  -6    0.87    0.68
 -10  -3  -6    0.27    0.53
 -10   3  -7    0.75    0.78
 -10  -3  -7    0.18    0.58
  10   4 -11   -0.61    0.54
 -10   4  11    1.48    0.87
  10   4 -10    0.84    0.64
 -10   4  10    0.19    0.64
 -10  -4  10    1.16    0.90
 -10   4   9    0.20    0.57
  10   4  -9    0.50    0.53
 -10  -4   9    1.75    0.84
  10   4  -8    1.01    0.60
 -10   4   8    1.28    0.68
 -10  -4   8    1.83    0.86
 -10   4   7    2.26    0.67
  10   4  -7    0.98    0.53
  10  -4  -7    0.60    0.41
 -10  -4   7    1.39    0.69
  10   4  -6    2.62    0.70
 -10   4   6    3.21    0.73
 -10  -4   6    3.86    0.86
  10  -4  -6    2.49    0.56
 -10   4   5    0.60    0.36
 -10   4   5    0.81    0.53
  10   4  -5    1.88    0.58
 -10  -4   5    0.45    0.50
  10  -4  -5    0.88    0.42
  10   4  -4    7.41    1.08
 -10   4   4    9.85    1.02
 -10   4   4    9.01    1.03
  10  -4  -4   10.78    1.08
 -10  -4   4    9.40    1.13
 -10   4   3   -0.46    0.32
 -10   4   3    0.08    0.32
  10   4  -3   -0.10    0.33
  10   4  -2    0.48    0.40
 -10   4   2    0.71    0.40
 -10  -4   2    0.58    0.49
  10   4  -1    0.56    0.42
 -10   4   1    0.53    0.38
 -10  -4   1   -0.07    0.44
  10   4   0    0.80    0.45
 -10   4   0    1.25    0.49
 -10  -4   0    1.51    0.54
 -10   4  -1   15.63    1.59
  10   4   1   13.71    1.37
 -10  -4  -1   11.29    1.41
  10   4   2   17.08    1.49
 -10   4  -2   21.30    2.03
 -10  -4  -2   19.62    1.96
 -10   4  -3    4.02    0.91
  10   4   3    4.80    0.88
 -10  -4  -3    2.91    0.77
 -10   4  -4    2.52    0.79
  10   4   4    1.39    0.64
 -10  -4  -4    2.26    0.77
 -10   4  -5   -0.47    0.44
 -10  -4  -5    0.92    0.58
 -10   4  -6    3.64    1.09
 -10  -4  -6    2.91    0.86
 -10   4  -7    1.92    0.90
 -10  -4  -7    1.36    0.74
 -10   5  10    0.43    0.66
  10   5 -10    0.22    0.61
 -10   5  10    0.20    0.95
 -10  -5  10   -0.50    0.84
 -10   5   9   -0.50    0.80
 -10   5   9   -0.73    0.61
  10   5  -9   -0.23    0.51
 -10  -5   9    0.10    0.74
 -10   5   8   -0.04    0.55
  10   5  -8    1.06    0.60
 -10  -5   8    0.93    0.77
  10   5  -7    0.99    0.63
 -10   5   7    0.89    0.58
 -10  -5   7    0.85    0.66
 -10   5   6   -0.03    0.47
  10   5  -6    0.27    0.44
 -10  -5   6    0.63    0.54
 -10   5   5    0.34    0.33
 -10   5   5    0.17    0.42
  10   5  -5    0.29    0.47
 -10  -5   5    0.27    0.46
  10   5  -4    0.24    0.44
 -10   5   4    0.37    0.39
 -10   5   4    0.24    0.36
 -10  -5   4   -0.98    0.41
  10   5  -3    1.61    0.59
 -10   5   3    2.18    0.54
 -10   5   3    0.66    0.42
  10   5  -2    7.68    1.06
 -10   5   2   10.16    0.84
 -10   5   2    9.37    1.14
 -10   5   1   -0.20    0.30
  10   5  -1    0.05    0.36
 -10  -5   1    0.21    0.48
 -10   5   0    5.93    0.96
  10   5   0    4.86    0.83
 -10  -5   0    4.74    0.99
  10   5   1    3.64    0.74
 -10   5  -1    4.89    0.94
 -10  -5  -1    5.60    1.00
 -10   5  -2   10.73    1.51
  10   5   2   11.63    1.35
 -10  -5  -2   13.11    1.58
  10   5   3    0.67    0.53
 -10   5  -3    1.16    0.67
 -10  -5  -3    0.83    0.53
 -10   5  -4    0.30    0.56
  10   5   4    0.33    0.55
 -10  -5  -4    0.72    0.55
 -10   5  -5    2.03    0.83
 -10  -5  -5    2.04    0.77
 -10   5  -6    0.18    0.58
 -10  -5  -6    1.15    0.65
 -10   5  -7    1.38    0.85
 -10  -5  -7    0.48    0.63
 -10   6  10   -0.03    0.94
  10   6 -10   -0.27    0.60
 -10  -6  10   -0.50    0.84
  10   6  -9    0.41    0.61
 -10   6   9    0.30    0.60
 -10   6   9    0.96    0.95
 -10  -6   9    0.32    0.79
 -10   6   8    4.48    0.92
 -10   6   8    3.84    1.09
  10   6  -8    2.63    0.87
 -10  -6   8    5.30    1.19
 -10   6   7   -0.03    0.58
  10   6  -7    0.16    0.50
 -10   6   7    0.96    0.74
 -10  -6   7    0.36    0.65
  10   6  -6    6.41    1.08
 -10   6   6    5.83    0.87
 -10  -6   6    3.64    0.91
 -10   6   5    0.94    0.49
 -10   6   5    0.21    0.38
  10   6  -5    0.34    0.51
 -10  -6   5    0.15    0.48
  10   6  -4   -0.09    0.40
 -10   6   4   -0.25    0.36
 -10   6   4    0.66    0.42
 -10  -6   4    0.32    0.46
  10   6  -3    0.04    0.44
 -10   6   3    0.15    0.37
 -10   6   3   -0.36    0.30
  10   6  -2   -0.24    0.38
 -10   6   2   -0.03    0.40
 -10   6   2    0.08    0.36
  10   6  -1    0.43    0.39
 -10   6   1    0.32    0.48
  10   6   0    1.67    0.60
 -10   6   0    0.33    0.46
  10   6   1    1.73    0.59
 -10   6  -1    1.57    0.65
 -10  -6  -1    0.44    0.50
  10   6   2   18.60    1.50
 -10   6  -2   17.68    1.98
 -10  -6  -2   18.40    2.00
  10   6   3    0.24    0.45
 -10   6  -3    0.91    0.58
 -10  -6  -3    0.06    0.47
 -10   6  -4    7.30    1.35
  10   6   4    8.66    1.16
 -10  -6  -4    4.77    1.09
 -10   6  -5    0.08    0.62
 -10  -6  -5   -0.32    0.51
 -10   6  -6    7.99    1.47
 -10  -6  -6    7.08    1.39
 -10   6  -7   -0.30    0.66
 -10  -6  -7   -0.58    0.63
 -10   7   9    0.01    0.91
  10   7  -9    0.63    0.68
 -10  -7   9    1.47    0.95
 -10   7   8    0.94    0.86
  10   7  -8    0.41    0.65
 -10  -7   8    0.26    0.71
 -10   7   7    8.44    1.16
 -10   7   7    7.13    1.33
  10   7  -7    5.48    1.14
 -10  -7   7    7.31    1.35
  10   7  -6    0.19    0.52
 -10   7   6    0.71    0.55
 -10  -7   6    0.05    0.59
 -10   7   5    7.51    0.93
  10   7  -5    7.40    1.24
 -10   7   5    7.27    0.93
 -10  -7   5    4.74    0.94
 -10   7   4    0.24    0.42
 -10   7   4    0.08    0.47
  10   7  -4    1.48    0.66
 -10  -7   4    0.63    0.51
 -10   7   3    3.40    0.57
  10   7  -3    3.83    0.83
 -10   7   3    5.34    0.89
 -10   7   2   -0.30    0.40
 -10   7   2    0.30    0.37
  10   7  -2    0.03    0.39
 -10   7   1    4.37    0.88
  10   7  -1    4.51    0.86
  10   7   0    7.55    1.08
 -10   7   0    7.74    1.18
 -10   7  -1   10.19    1.44
  10   7   1   13.36    1.42
  10   7   2    8.93    1.19
 -10   7  -2   12.16    1.61
 -10   7  -3    7.17    1.36
  10   7   3    5.23    0.98
  10   7   4   -0.35    0.54
 -10   7  -4   -0.74    0.48
 -10  -7  -4   -0.51    0.45
 -10   7  -5    0.68    0.76
 -10  -7  -5   -0.55    0.49
 -10   7  -6    0.51    0.71
 -10  -7  -6   -0.10    0.59
 -10   8   9    0.04    0.96
  10   8  -9   -0.25    0.58
 -10  -8   9   -0.88    0.78
  10   8  -8    0.65    0.68
 -10   8   8    0.73    0.85
 -10  -8   8    1.70    0.93
 -10   8   7   -0.60    0.78
  10   8  -7    1.03    0.72
 -10  -8   7   -0.29    0.70
 -10   8   6   -0.34    0.65
  10   8  -6    1.20    0.73
 -10  -8   6    1.19    0.68
  10   8  -5   -0.08    0.55
 -10  -8   5   -0.15    0.56
  10   8  -4    3.10    0.89
 -10   8   4    3.71    0.84
 -10  -8   4    3.72    0.80
  10   8  -3    1.03    0.58
 -10   8   3   -0.33    0.52
 -10  -8   3    0.77    0.61
 -10   8   2    0.48    0.49
  10   8  -2    0.56    0.53
  10   8  -1    1.32    0.60
 -10   8   1    0.86    0.54
  10   8   0    4.06    0.83
 -10   8   0    4.14    0.96
  10   8   1    1.39    0.61
 -10   8  -1    0.82    0.58
  10   8   2    3.38    0.82
 -10   8  -2    3.91    0.98
  10   8   3   -0.26    0.54
 -10   8  -3    1.93    0.79
  10   8   4    6.16    1.09
 -10   8  -4    5.56    1.28
 -10   8  -5    0.77    0.81
 -10   9   8    1.93    1.05
  10   9  -8    1.51    0.83
 -10   9   7    0.47    0.84
  10   9  -7    0.38    0.68
 -10  -9   7    1.73    0.78
 -10   9   6    0.30    0.79
  10   9  -6    0.72    0.70
 -10  -9   6    0.84    0.63
  10   9  -5    2.09    0.87
 -10  -9   5    4.96    0.99
 -10   9   4    0.36    0.53
  10   9  -4   -0.29    0.56
 -10  -9   4    0.01    0.58
  10   9  -3    1.88    0.75
 -10   9   3    2.00    0.70
 -10  -9   3    1.48    0.67
  10   9  -2    3.92    0.94
 -10   9   2    2.11    0.74
 -10   9   1    0.78    0.58
  10   9  -1    0.46    0.54
 -10   9   0    2.23    0.71
  10   9   0    1.43    0.67
  10   9   1    0.87    0.62
 -10   9  -1    0.66    0.62
  10   9   2    0.42    0.62
 -10   9  -2   -0.42    0.54
  10   9   3    3.70    0.89
 -10   9  -3    2.81    0.96
 -10   9  -4    0.33    0.71
 -10   9  -5    3.76    1.16
 -10  10   7   -0.31    0.77
  10  10  -7   -0.49    0.64
 -10 -10   7    1.13    0.82
  10  10  -6    1.68    0.94
 -10  10   6    1.01    0.89
 -10 -10   6    3.38    0.90
  10  10  -5    0.56    0.76
 -10 -10   5    1.00    0.72
 -10  10   4    3.38    0.82
  10  10  -4    4.10    1.08
 -10 -10   4    3.46    0.87
  10  10  -3    4.20    1.02
 -10  10   3    4.46    0.99
 -10 -10   3    8.26    1.11
  10  10  -2   -0.35    0.59
 -10  10   2    0.38    0.57
 -10  10   1   -0.25    0.55
  10  10   0    0.17    0.57
 -10  10   0    0.36    0.64
 -10  10  -1    1.32    0.72
  10  10   1    1.63    0.79
  10  10   2    4.65    1.04
 -10  10  -2    5.91    1.22
 -10  10  -3    2.75    0.96
 -10  10  -4    4.48    1.23
 -10  11   6   -0.19    0.87
  10  11  -6   -0.29    0.75
 -10 -11   6    0.37    0.78
  10  11  -5    0.52    0.79
 -10 -11   5    0.00    0.69
  10  11  -4   -0.22    0.67
 -10 -11   4   -0.47    0.52
  10  11  -3   -0.07    0.63
 -10  11   3    0.93    0.65
 -10 -11   3    0.04    0.66
  10  11  -2    0.04    0.68
 -10  11   2   -0.68    0.49
 -10 -11   2   -0.41    0.61
 -10  11   1    0.42    0.63
  10  11  -1   -0.75    0.64
 -10  11   0   -0.42    0.55
  10  11   0    0.04    0.68
  10  11   1   -0.51    0.61
 -10  11  -1    0.13    0.66
 -10  11  -2    1.34    0.90
 -10  11  -3    3.45    1.13
  10  12  -4    0.12    0.82
  10  12  -3    1.36    0.84
 -10  12   3    0.25    0.67
 -10  12   2    0.17    0.68
  10  12  -2   -0.77    0.67
 -10  12   1    1.44    0.79
  10  12  -1    0.48    0.77
 -10  12   0    1.22    0.81
  10  12   0    3.22    0.97
 -10  12  -1    0.41    0.65
 -11   0  11    1.20    0.82
 -11   0  10    0.04    0.71
  11   0  -9   -0.85    0.42
 -11   0   9    0.31    0.67
  11   0  -8    3.37    0.74
 -11   0   8    4.10    0.97
  11   0  -7    0.73    0.44
 -11   0   7    1.01    0.70
 -11   0   6   68.64    4.18
  11   0  -6   68.90    3.95
 -11   0   5   -0.46    0.30
 -11   0   5    0.16    0.45
  11   0  -5    0.00    0.37
 -11   0   4   17.90    1.45
 -11   0   4   15.89    1.57
  11   0  -4   20.77    1.51
  11   0  -3    0.29    0.35
 -11   0   3   -0.07    0.33
  11   0  -2    1.05    0.46
 -11   0   2    1.06    0.46
 -11   0   1   -0.09    0.32
  11   0  -1    0.14    0.33
 -11   0   0   -0.19    0.31
  11   0   0    0.56    0.39
  11   0   1    0.70    0.47
 -11   0  -1   -0.31    0.32
 -11   0  -2    2.77    0.73
 -11   0  -3   -0.12    0.42
 -11   0  -4   -0.34    0.38
 -11   0  -5    0.04    0.51
 -11   0  -6   13.96    1.88
 -11   0  -7    0.20    0.70
 -11   1  11    0.26    0.80
 -11  -1  11   -0.15    0.80
 -11   1  10    0.38    0.69
 -11  -1  10   -0.98    0.59
  11   1  -9    0.32    0.53
 -11   1   9   -0.18    0.53
 -11  -1   9    1.59    0.82
  11   1  -8    0.15    0.45
 -11   1   8   -0.25    0.59
  11  -1  -8    0.44    0.42
 -11  -1   8    0.01    0.55
 -11   1   7    0.83    0.53
  11   1  -7    1.31    0.56
 -11  -1   7    1.44    0.71
  11  -1  -7    1.60    0.51
  11   1  -6   26.10    1.83
 -11   1   6   22.58    1.88
 -11  -1   6   22.99    1.95
  11  -1  -6   25.91    1.78
 -11   1   5    4.96    0.90
  11   1  -5    4.84    0.81
 -11   1   5    5.80    0.78
 -11  -1   5    6.47    0.99
  11  -1  -5    6.46    0.89
 -11   1   4    0.56    0.49
  11   1  -4    0.66    0.41
 -11   1   4   -0.02    0.31
 -11  -1   4    1.00    0.50
  11  -1  -4    0.23    0.36
 -11  -1   4   -0.76    0.39
  11   1  -3    5.27    0.83
 -11   1   3    5.83    0.83
  11  -1  -3    7.69    0.95
 -11  -1   3    4.82    0.82
  11   1  -2   -0.15    0.31
 -11   1   2    0.00    0.31
 -11  -1   2   -0.21    0.31
  11  -1  -2   -0.22    0.30
  11   1  -1    0.01    0.34
 -11   1   1    0.58    0.42
  11  -1  -1    0.34    0.39
 -11  -1   1    0.19    0.40
 -11   1   0   -0.22    0.29
  11   1   0   -0.08    0.36
  11  -1   0    0.31    0.39
 -11  -1   0    0.05    0.39
  11   1   1    1.10    0.51
 -11   1  -1    0.28    0.40
 -11  -1  -1    0.27    0.42
  11  -1   1    0.28    0.43
  11   1   2   -0.11    0.46
 -11   1  -2   -0.44    0.31
 -11  -1  -2    0.31    0.41
 -11   1  -3   10.42    1.46
 -11  -1  -3    9.79    1.38
 -11   1  -4    3.80    0.97
 -11  -1  -4    1.03    0.62
 -11   1  -5    6.38    1.29
 -11  -1  -5    7.26    1.26
 -11   1  -6    0.78    0.63
 -11  -1  -6   -0.10    0.61
 -11   1  -7    4.20    1.12
 -11  -1  -7    4.72    1.25
 -11   2  11    0.19    0.80
 -11  -2  11    0.29    0.86
  11   2 -10    1.37    0.71
 -11   2  10   -0.15    0.69
 -11  -2  10    1.24    0.90
  11   2  -9    0.14    0.53
 -11   2   9    0.30    0.64
 -11  -2   9    0.23    0.65
 -11   2   8    0.82    0.64
  11   2  -8    0.68    0.51
 -11  -2   8   -0.66    0.62
  11  -2  -8    0.36    0.42
  11   2  -7    0.52    0.49
 -11   2   7   -0.16    0.49
  11  -2  -7    0.37    0.38
 -11  -2   7   -0.10    0.53
 -11   2   6    0.66    0.55
 -11   2   6    2.80    0.50
  11   2  -6    2.49    0.65
 -11  -2   6    2.13    0.72
  11  -2  -6    1.29    0.50
  11   2  -5    3.39    0.71
 -11   2   5    3.20    0.77
 -11   2   5    2.80    0.53
 -11  -2   5    2.99    0.76
  11  -2  -5    4.31    0.73
 -11   2   4    7.96    1.02
  11   2  -4    9.40    1.12
  11  -2  -4    9.90    1.11
 -11  -2   4   10.01    1.18
 -11   2   3    0.02    0.34
  11   2  -3   -0.02    0.33
 -11  -2   3    0.29    0.38
  11  -2  -3    0.20    0.38
  11   2  -2   16.15    1.39
 -11   2   2   16.81    1.44
 -11  -2   2   18.89    1.58
  11  -2  -2   18.78    1.44
 -11   2   1   17.11    1.67
  11   2  -1   17.39    1.41
  11  -2  -1   17.42    1.63
 -11  -2   1   16.78    1.68
  11   2   0    2.35    0.62
 -11   2   0    2.36    0.66
 -11  -2   0    1.24    0.55
  11  -2   0    1.09    0.50
  11   2   1    1.90    0.65
 -11   2  -1    2.09    0.64
 -11  -2  -1    2.31    0.67
  11   2   2    1.18    0.56
 -11   2  -2    1.10    0.57
 -11  -2  -2    0.91    0.52
 -11   2  -3   -0.21    0.43
  11   2   3    0.18    0.48
 -11  -2  -3   -0.23    0.38
 -11   2  -4    9.55    1.44
 -11  -2  -4    6.86    1.18
 -11   2  -5    0.77    0.72
 -11  -2  -5    0.68    0.56
 -11   2  -6    3.74    1.04
 -11  -2  -6    1.78    0.74
 -11   2  -7    0.22    0.65
 -11  -2  -7    0.61    0.67
 -11   3  11    0.77    0.90
  11   3 -10   -0.56    0.51
 -11   3  10   -0.23    0.70
 -11  -3  10    0.37    0.77
  11   3  -9    0.17    0.54
 -11   3   9    1.48    0.76
 -11  -3   9    0.96    0.78
 -11   3   8    0.92    0.65
  11   3  -8    0.40    0.50
 -11  -3   8    0.46    0.67
 -11   3   7   -0.29    0.48
  11   3  -7   -0.27    0.44
 -11  -3   7    0.06    0.55
  11  -3  -7    0.52    0.43
 -11   3   6    1.63    0.62
  11   3  -6    2.55    0.71
 -11  -3   6    4.68    1.02
 -11   3   5    6.34    0.97
  11   3  -5    7.91    1.09
 -11  -3   5    7.21    1.08
  11  -3  -5    7.23    0.93
 -11   3   4   -0.26    0.31
  11   3  -4   -0.38    0.33
 -11   3   4    0.14    0.42
 -11  -3   4   -0.04    0.43
  11  -3  -4   -0.70    0.31
 -11   3   3    3.65    0.67
  11   3  -3    1.66    0.54
 -11   3   3    1.72    0.55
  11  -3  -3    1.85    0.54
  11   3  -2    2.66    0.62
 -11   3   2    2.46    0.62
 -11  -3   2    3.20    0.77
  11  -3  -2    2.06    0.59
 -11   3   1    1.41    0.53
  11   3  -1    3.89    0.75
 -11  -3   1    2.60    0.71
 -11   3   0   -0.20    0.33
  11   3   0    0.43    0.41
 -11  -3   0    0.50    0.45
 -11   3  -1    2.42    0.72
  11   3   1    2.04    0.65
 -11  -3  -1    1.48    0.60
  11   3   2    1.36    0.60
 -11   3  -2    1.88    0.72
 -11  -3  -2    1.88    0.65
 -11   3  -3   -0.23    0.49
  11   3   3    0.47    0.52
 -11  -3  -3    0.24    0.44
 -11   3  -4    1.63    0.78
 -11  -3  -4    2.78    0.83
 -11   3  -5    7.24    1.38
 -11  -3  -5    6.36    1.16
 -11   3  -6    0.43    0.68
 -11  -3  -6   -0.26    0.54
 -11   3  -7    3.48    1.23
 -11  -3  -7    8.63    1.49
  11   4 -10    0.02    0.63
 -11   4  10    0.64    0.81
 -11  -4  10    0.35    0.92
 -11   4   9   -0.69    0.62
  11   4  -9    0.22    0.59
 -11  -4   9    0.10    0.75
  11   4  -8   -0.17    0.51
 -11   4   8    0.37    0.55
 -11  -4   8    0.07    0.60
 -11   4   7    2.55    0.77
  11   4  -7    1.62    0.66
 -11  -4   7    1.70    0.76
 -11   4   6    2.98    0.74
  11   4  -6    4.53    0.87
 -11  -4   6    3.81    0.90
  11  -4  -6    3.63    0.65
 -11   4   5    1.16    0.46
  11   4  -5    1.55    0.60
 -11   4   5    2.53    0.64
 -11  -4   5    1.99    0.67
  11  -4  -5    1.55    0.51
 -11   4   4   12.39    1.25
 -11   4   4   12.00    1.26
  11   4  -4   13.78    1.48
 -11  -4   4   15.26    1.47
  11  -4  -4   12.55    1.27
 -11   4   3    0.51    0.39
 -11   4   3    0.17    0.40
  11   4  -3    0.27    0.39
  11   4  -2    6.84    1.00
 -11   4   2    6.01    0.91
 -11  -4   2    8.66    1.20
  11   4  -1    0.18    0.40
 -11   4   1    0.49    0.41
 -11  -4   1    0.52    0.49
  11   4   0   12.58    1.35
 -11   4   0   10.41    1.33
 -11  -4   0   13.01    1.56
  11   4   1   10.30    1.23
 -11   4  -1   10.95    1.41
 -11  -4  -1    7.81    1.24
 -11   4  -2    0.67    0.52
  11   4   2    0.67    0.50
 -11  -4  -2    0.39    0.46
 -11   4  -3    0.68    0.54
  11   4   3   -0.07    0.49
 -11  -4  -3    0.29    0.51
  11   4   4    2.93    0.82
 -11   4  -4    4.35    1.03
 -11  -4  -4    2.00    0.72
 -11   4  -5    1.46    0.77
 -11  -4  -5    2.42    0.84
 -11   4  -6    2.82    1.02
 -11  -4  -6    2.81    0.87
 -11   4  -7    4.37    1.27
 -11  -4  -7    2.12    0.91
  11   5 -10    0.17    0.56
 -11   5  10    0.65    0.88
 -11  -5  10    0.33    0.84
  11   5  -9    0.64    0.60
 -11   5   9    1.59    0.87
 -11  -5   9    1.27    0.82
  11   5  -8   -0.04    0.55
 -11   5   8   -0.37    0.53
 -11  -5   8    0.12    0.66
 -11   5   7    3.62    0.85
  11   5  -7    4.57    0.96
 -11  -5   7    3.75    1.01
  11   5  -6   -0.18    0.48
 -11   5   6    0.38    0.47
 -11  -5   6   -0.21    0.57
 -11   5   5    5.83    0.86
  11   5  -5    7.93    1.17
 -11   5   5    6.02    0.85
 -11  -5   5    6.05    1.01
 -11   5   4    1.10    0.47
  11   5  -4    1.59    0.57
 -11   5   4    0.68    0.46
 -11  -5   4    1.08    0.57
  11   5  -3    4.70    0.86
 -11   5   3    5.83    0.88
 -11   5   3    3.94    0.70
  11   5  -2    1.53    0.55
 -11   5   2    1.10    0.51
 -11   5   2    1.00    0.49
 -11   5   1    0.48    0.44
  11   5  -1    0.63    0.46
 -11  -5   1    1.19    0.61
 -11   5   0   -0.15    0.42
  11   5   0    0.47    0.48
 -11  -5   0    0.20    0.53
 -11   5  -1    0.93    0.60
  11   5   1    2.06    0.62
 -11  -5  -1    0.07    0.47
  11   5   2   12.43    1.40
 -11   5  -2   12.15    1.55
 -11  -5  -2    7.26    1.29
 -11   5  -3    0.34    0.56
  11   5   3    0.64    0.53
 -11  -5  -3    0.02    0.46
 -11   5  -4   -0.58    0.42
  11   5   4    0.24    0.58
 -11  -5  -4   -0.10    0.48
 -11   5  -5    1.65    0.83
 -11  -5  -5    1.23    0.76
 -11   5  -6    1.01    0.86
 -11  -5  -6    1.10    0.76
  11   6 -10    0.33    0.66
 -11  -6  10    1.79    1.06
  11   6  -9    0.19    0.63
 -11   6   9    1.09    0.76
 -11  -6   9    1.66    0.90
 -11   6   8    2.28    0.82
  11   6  -8    2.28    0.84
 -11  -6   8    1.72    0.82
 -11   6   7    0.72    0.57
  11   6  -7    0.36    0.61
 -11  -6   7    0.17    0.56
 -11   6   6    2.86    0.75
  11   6  -6    2.37    0.78
 -11  -6   6    2.18    0.80
 -11   6   5    0.33    0.38
  11   6  -5    1.09    0.56
 -11   6   5   -0.11    0.50
 -11  -6   5   -0.20    0.46
  11   6  -4   10.06    1.33
 -11   6   4   11.56    1.16
 -11   6   4    9.31    1.12
 -11  -6   4    8.00    1.14
  11   6  -3    1.75    0.65
 -11   6   3    0.87    0.54
 -11   6   3    1.23    0.45
 -11   6   2    1.49    0.61
 -11   6   2    1.12    0.46
  11   6  -2    1.12    0.54
  11   6  -1    2.72    0.71
 -11   6   1    1.64    0.64
 -11   6   0   -0.36    0.43
  11   6   0   -0.20    0.41
 -11   6  -1    2.75    0.74
  11   6   1    1.99    0.68
 -11  -6  -1    2.02    0.77
 -11   6  -2    1.78    0.68
  11   6   2    1.69    0.67
 -11  -6  -2    1.51    0.71
  11   6   3    1.59    0.70
 -11   6  -3    2.32    0.83
 -11  -6  -3    3.00    0.86
 -11   6  -4    1.21    0.81
 -11  -6  -4    2.34    0.83
 -11   6  -5    0.11    0.61
 -11  -6  -5    0.71    0.68
 -11   6  -6   12.59    1.95
 -11  -6  -6    8.47    1.53
  11   7  -9    0.86    0.70
 -11  -7   9    1.07    1.01
  11   7  -8    0.62    0.70
 -11  -7   8    1.10    0.84
  11   7  -7    1.85    0.73
 -11  -7   7    0.82    0.74
  11   7  -6    0.18    0.58
 -11  -7   6    0.04    0.62
  11   7  -5    4.14    0.97
 -11  -7   5    5.76    1.02
 -11   7   4    2.19    0.62
  11   7  -4    0.44    0.57
 -11  -7   4    1.72    0.67
  11   7  -3    1.21    0.65
 -11   7   3   -0.03    0.42
 -11   7   2    1.23    0.54
  11   7  -2    0.83    0.62
  11   7  -1    2.05    0.64
 -11   7   1    2.34    0.72
  11   7   0    6.03    0.98
 -11   7   0    6.58    1.18
  11   7   1    4.62    0.90
 -11   7  -1    2.92    0.82
 -11   7  -2    0.32    0.54
  11   7   2    0.17    0.50
 -11   7  -3    0.38    0.55
  11   7   3   -0.28    0.49
  11   7   4   -0.01    0.57
 -11   7  -4    0.62    0.65
 -11  -7  -4   -0.87    0.45
 -11   7  -5    2.67    1.03
 -11  -7  -5    1.63    0.81
  11   8  -9    0.78    0.76
 -11  -8   9    1.21    0.99
  11   8  -8    0.22    0.62
 -11  -8   8    2.59    1.08
  11   8  -7   -0.05    0.64
 -11  -8   7    0.64    0.74
  11   8  -6    0.08    0.57
 -11  -8   6   -0.02    0.55
  11   8  -5    0.09    0.59
 -11  -8   5    0.80    0.62
 -11   8   4    1.79    0.64
  11   8  -4    0.95    0.67
 -11  -8   4    1.55    0.69
 -11   8   3    3.05    0.77
  11   8  -3    1.46    0.65
  11   8  -2    2.70    0.78
 -11   8   2    1.24    0.60
 -11   8   1   -0.11    0.49
  11   8  -1    0.85    0.57
  11   8   0    9.84    1.32
 -11   8   0   11.03    1.50
  11   8   1    0.68    0.59
 -11   8  -1    0.13    0.55
 -11   8  -2    0.15    0.60
  11   8   2    1.76    0.72
 -11   8  -3   -0.45    0.46
  11   8   3    0.28    0.63
 -11   8  -4    2.55    0.97
 -11   8  -5   -0.94    0.54
  11   9  -8   -0.11    0.65
 -11  -9   8    0.11    0.79
  11   9  -7   -0.60    0.63
 -11  -9   7   -0.88    0.70
  11   9  -6   -0.12    0.61
 -11  -9   6   -0.31    0.60
  11   9  -5    2.27    0.86
 -11  -9   5    1.61    0.71
 -11   9   4    2.45    0.76
  11   9  -4    0.19    0.66
 -11  -9   4    0.84    0.68
 -11   9   3    5.10    0.97
  11   9  -3    4.51    1.06
 -11  -9   3    2.96    0.85
 -11   9   2    1.51    0.73
  11   9  -2    2.11    0.75
 -11   9   1    0.08    0.53
  11   9  -1    0.31    0.58
  11   9   0    0.34    0.56
 -11   9   0   -0.69    0.49
  11   9   1    3.38    0.90
 -11   9  -1    3.27    0.93
 -11   9  -2    0.78    0.66
  11   9   2    0.74    0.65
 -11   9  -3   -0.20    0.58
  11   9   3   -0.67    0.62
 -11   9  -4    3.74    1.21
  11  10  -7    0.75    0.78
 -11 -10   7    1.13    0.90
  11  10  -6    1.75    0.88
 -11 -10   6    0.06    0.64
  11  10  -5    1.04    0.81
 -11 -10   5    3.78    0.91
  11  10  -4    6.11    1.16
 -11 -10   4    4.11    0.98
 -11  10   3   -0.14    0.64
  11  10  -3    0.16    0.71
 -11 -10   3   -0.90    0.53
  11  10  -2    1.77    0.79
 -11  10   2    0.45    0.64
  11  10  -1    1.01    0.68
 -11  10   1    0.52    0.58
 -11  10   0    0.68    0.61
  11  10   0    0.35    0.65
  11  10   1   -0.40    0.59
 -11  10  -1   -0.13    0.58
 -11  10  -2   -0.08    0.61
  11  10   2    0.32    0.70
 -11  10  -3    0.27    0.76
  11  11  -5    0.36    0.73
 -11 -11   5   -1.02    0.59
  11  11  -4    0.92    0.81
 -11 -11   4    1.24    0.76
  11  11  -3    0.02    0.73
 -11  11   3    0.37    0.60
 -11 -11   3    0.38    0.67
 -11  11   2    1.09    0.76
  11  11  -2   -0.07    0.62
  11  11  -1    0.41    0.68
 -11  11   1   -0.29    0.61
  11  11   0    0.51    0.68
 -11  11   0   -0.31    0.69
 -11  11  -1   -0.21    0.70
  11  11   1    0.85    0.71
 -11  11  -2    0.11    0.72
  11  12  -3    0.04    0.80
 -11  12   2    1.32    0.78
  11  12  -2    4.55    1.10
 -11 -12   2    2.58    0.93
 -11  12   1    0.36    0.73
  11  12  -1    0.27    0.77
 -12   0  11    0.34    0.83
 -12   0  10    1.20    0.89
 -12   0   9    0.39    0.73
  12   0  -9   -0.05    0.47
 -12   0   8    0.75    0.79
  12   0  -8    1.66    0.61
  12   0  -7   -0.12    0.41
 -12   0   7   -0.18    0.53
 -12   0   6   24.64    2.12
  12   0  -6   31.89    2.09
 -12   0   5   -0.09    0.36
  12   0  -5   -1.18    0.32
 -12   0   5   -0.79    0.47
  12   0  -4    2.73    0.65
 -12   0   4    2.97    0.65
 -12   0   4    1.83    0.67
  12   0  -3    0.24    0.37
 -12   0   3   -0.51    0.31
 -12   0   2   54.72    3.24
  12   0  -2   45.80    3.05
  12   0  -1   -0.44    0.36
 -12   0   1   -0.46    0.39
  12   0   0   16.29    1.61
 -12   0   0   14.66    1.60
 -12   0  -1   -0.15    0.40
  12   0   1    0.03    0.47
 -12   0  -2    7.64    1.21
 -12   0  -3   -0.23    0.39
 -12   0  -4    2.97    0.86
 -12   0  -5    0.05    0.53
 -12   0  -6    0.05    0.73
 -12   0  -7    0.41    0.69
 -12   1  11    1.98    1.01
 -12   1  10    1.40    0.88
 -12  -1  10    0.63    0.82
  12   1  -9    0.35    0.57
 -12   1   9    1.10    0.77
 -12  -1   9    0.62    0.77
 -12   1   8    0.34    0.67
  12   1  -8    0.85    0.55
  12  -1  -8    0.79    0.51
 -12  -1   8    0.27    0.60
  12   1  -7    0.64    0.51
 -12   1   7    0.45    0.54
  12  -1  -7    0.28    0.45
 -12  -1   7    0.96    0.69
 -12   1   6    1.19    0.63
 -12   1   6    1.55    0.49
  12   1  -6    0.21    0.45
 -12  -1   6    0.88    0.70
  12  -1  -6    1.53    0.56
 -12   1   5    0.54    0.56
  12   1  -5    0.96    0.50
 -12   1   5    1.05    0.44
 -12  -1   5    1.22    0.63
  12  -1  -5    0.10    0.43
 -12  -1   5    1.52    0.57
 -12   1   4    0.42    0.51
  12   1  -4   -0.02    0.40
 -12   1   4   -0.28    0.33
 -12  -1   4    0.63    0.46
  12  -1  -4   -0.56    0.33
 -12  -1   4   -0.05    0.47
 -12   1   3    2.97    0.66
  12   1  -3    3.28    0.72
 -12  -1   3    4.39    0.83
  12  -1  -3    3.87    0.76
 -12   1   2    2.17    0.65
  12   1  -2    2.25    0.62
 -12  -1   2    2.29    0.65
  12  -1  -2    2.12    0.64
 -12   1   1   18.89    1.84
  12   1  -1   19.31    1.59
  12  -1  -1   18.01    1.56
 -12  -1   1   21.92    1.72
 -12   1   0    2.55    0.66
  12   1   0    3.57    0.76
 -12  -1   0    3.63    0.83
  12  -1   0    3.80    0.79
  12   1   1    8.24    1.13
 -12   1  -1    7.75    1.18
 -12  -1  -1    7.12    1.14
 -12   1  -2   10.76    1.53
  12   1   2   16.63    1.67
 -12  -1  -2   15.24    1.72
 -12   1  -3    0.91    0.60
 -12  -1  -3    1.66    0.69
 -12   1  -4    1.10    0.66
 -12  -1  -4    0.40    0.58
 -12   1  -5   -0.44    0.47
 -12  -1  -5    0.04    0.60
 -12   1  -6    2.43    0.99
 -12  -1  -6    2.22    0.96
  12   2 -10    0.31    0.66
 -12   2  10    0.42    0.78
 -12  -2  10    0.19    0.84
 -12   2   9    0.38    0.71
  12   2  -9    1.06    0.62
 -12  -2   9    1.87    0.96
  12   2  -8    0.00    0.51
 -12   2   8   -0.75    0.52
 -12  -2   8   -0.31    0.50
  12  -2  -8    0.17    0.41
  12   2  -7    1.40    0.59
 -12   2   7    0.03    0.51
 -12  -2   7    0.99    0.68
  12  -2  -7    1.98    0.57
 -12   2   6   -0.16    0.33
 -12   2   6   -0.47    0.52
  12   2  -6   -0.10    0.44
  12  -2  -6    0.08    0.40
 -12  -2   6    0.18    0.53
  12   2  -5    0.55    0.47
 -12   2   5    0.24    0.37
 -12   2   5    0.05    0.49
 -12  -2   5   -0.13    0.44
  12  -2  -5   -0.85    0.36
  12   2  -4    8.24    1.09
 -12   2   4    9.45    1.05
 -12   2   4    7.19    1.01
  12  -2  -4    8.16    1.07
 -12  -2   4    7.87    1.09
 -12  -2   4    9.43    1.20
  12   2  -3    0.97    0.52
 -12   2   3    1.93    0.57
 -12  -2   3    1.56    0.58
  12  -2  -3    3.09    0.66
  12   2  -2    8.47    1.12
 -12   2   2    9.06    1.18
  12  -2  -2    9.28    1.16
 -12  -2   2   10.12    1.30
  12   2  -1    6.15    0.93
 -12   2   1    6.76    1.06
 -12  -2   1    4.87    0.91
  12  -2  -1    6.77    1.03
 -12   2   0    1.39    0.62
  12   2   0    2.55    0.71
 -12  -2   0    1.51    0.58
 -12   2  -1    0.14    0.43
  12   2   1   -0.46    0.38
 -12  -2  -1    0.08    0.46
 -12   2  -2    1.33    0.60
  12   2   2    0.02    0.45
 -12  -2  -2    0.52    0.50
 -12   2  -3    0.36    0.57
  12   2   3    0.21    0.55
 -12  -2  -3    0.85    0.52
 -12   2  -4    2.54    0.85
 -12  -2  -4    0.86    0.59
 -12   2  -5    0.40    0.69
 -12  -2  -5    0.04    0.48
 -12   2  -6    0.74    0.69
 -12  -2  -6    0.39    0.68
 -12   3  10    1.68    0.86
  12   3 -10    0.10    0.55
 -12  -3  10    0.78    0.95
 -12   3   9    0.50    0.70
  12   3  -9    0.21    0.51
 -12  -3   9    0.12    0.70
 -12   3   8    0.24    0.62
  12   3  -8    1.03    0.63
 -12  -3   8   -0.41    0.60
  12   3  -7    0.37    0.52
 -12   3   7    0.65    0.63
 -12  -3   7    0.29    0.60
  12  -3  -7    1.10    0.49
  12   3  -6    0.52    0.53
 -12   3   6    0.43    0.54
  12  -3  -6   -0.26    0.40
 -12  -3   6   -0.17    0.51
 -12   3   5    1.39    0.47
 -12   3   5    0.89    0.58
  12   3  -5    0.58    0.48
 -12  -3   5    1.86    0.66
  12   3  -4    3.64    0.77
 -12   3   4    3.20    0.72
 -12   3   4    3.16    0.67
  12  -3  -4    2.89    0.66
 -12  -3   4    2.47    0.71
  12   3  -3   11.89    1.34
 -12   3   3   11.32    1.18
 -12   3   3    9.82    1.21
 -12  -3   3   11.44    1.41
  12  -3  -3    9.87    1.21
  12   3  -2    0.20    0.38
 -12   3   2    1.31    0.51
 -12  -3   2    2.18    0.72
  12  -3  -2    0.81    0.52
 -12   3   1    9.77    1.24
  12   3  -1    9.58    1.19
 -12  -3   1    7.27    1.17
 -12   3   0    0.06    0.44
  12   3   0    0.41    0.47
 -12  -3   0   -0.61    0.37
 -12   3  -1    1.36    0.64
  12   3   1    1.32    0.56
 -12  -3  -1    1.97    0.70
 -12   3  -2   17.32    1.90
  12   3   2   13.41    1.55
 -12  -3  -2   12.29    1.62
 -12   3  -3    0.34    0.54
  12   3   3   -0.06    0.50
 -12  -3  -3    0.17    0.54
 -12   3  -4   -0.04    0.50
 -12  -3  -4    0.36    0.54
 -12   3  -5    1.22    0.76
 -12  -3  -5    0.73    0.62
 -12   3  -6   -0.39    0.70
 -12  -3  -6   -0.03    0.56
 -12   4  10    0.26    0.72
  12   4 -10   -0.50    0.57
 -12  -4  10    0.70    0.87
 -12   4   9    0.01    0.61
  12   4  -9    0.79    0.60
 -12  -4   9   -0.21    0.82
 -12   4   8    1.15    0.75
  12   4  -8   -0.56    0.50
 -12  -4   8    1.15    0.74
  12   4  -7   -0.02    0.44
 -12   4   7   -0.09    0.49
 -12  -4   7    0.23    0.62
  12   4  -6    0.72    0.58
 -12   4   6    1.90    0.59
 -12  -4   6    1.65    0.67
  12  -4  -6    1.64    0.56
 -12   4   5    0.34    0.36
  12   4  -5   -0.03    0.42
 -12   4   5    0.14    0.45
 -12  -4   5   -0.88    0.43
  12  -4  -5    0.05    0.39
  12   4  -4    3.25    0.78
 -12   4   4    3.02    0.72
 -12   4   4    3.13    0.70
  12  -4  -4    4.97    0.78
 -12  -4   4    3.18    0.76
 -12   4   3    1.35    0.57
 -12   4   3    0.99    0.52
  12   4  -3    0.16    0.45
  12   4  -2   15.05    1.54
 -12   4   2   13.65    1.47
 -12  -4   2   12.90    1.62
  12   4  -1    1.24    0.56
 -12   4   1    1.38    0.55
 -12  -4   1    2.84    0.81
 -12   4   0   19.15    1.90
  12   4   0   18.28    1.77
 -12  -4   0   20.27    2.02
  12   4   1   -0.05    0.48
 -12   4  -1   -0.16    0.41
 -12  -4  -1    0.68    0.56
  12   4   2   15.50    1.70
 -12   4  -2   17.95    1.96
 -12  -4  -2   15.79    1.81
  12   4   3    3.44    0.85
 -12   4  -3    4.15    1.02
 -12  -4  -3    3.16    0.84
 -12   4  -4    0.42    0.66
 -12  -4  -4    0.53    0.58
 -12   4  -5   -0.18    0.60
 -12  -4  -5   -0.11    0.58
 -12   4  -6    3.42    1.19
 -12  -4  -6    4.45    1.16
  12   5 -10   -0.28    0.67
 -12   5  10   -0.03    0.69
 -12  -5  10    0.40    0.97
 -12   5   9    0.49    0.64
  12   5  -9    1.20    0.74
 -12  -5   9    0.33    0.84
  12   5  -8    0.61    0.63
 -12   5   8    0.35    0.62
 -12  -5   8   -0.30    0.64
  12   5  -7    0.61    0.57
 -12   5   7   -0.22    0.54
 -12  -5   7   -0.83    0.57
 -12   5   6    0.82    0.53
  12   5  -6    0.08    0.49
 -12  -5   6    0.48    0.55
 -12   5   5    3.32    0.65
 -12   5   5    2.58    0.72
  12   5  -5    2.94    0.82
 -12  -5   5    2.37    0.76
 -12   5   4    3.12    0.71
  12   5  -4    2.51    0.72
 -12   5   4    2.09    0.61
 -12  -5   4    0.92    0.61
 -12   5   3    1.63    0.55
  12   5  -3    1.29    0.59
 -12   5   2   -0.39    0.35
  12   5  -2    0.68    0.52
  12   5  -1    8.51    1.13
 -12   5   1    5.25    0.97
 -12  -5   1    7.30    1.24
  12   5   0    3.76    0.81
 -12   5   0    3.36    0.86
 -12  -5   0    2.37    0.85
  12   5   1    0.00    0.46
 -12   5  -1   -0.65    0.43
 -12  -5  -1    0.19    0.50
 -12   5  -2    3.51    0.95
  12   5   2    2.76    0.77
 -12  -5  -2    3.18    0.90
  12   5   3    0.17    0.55
 -12   5  -3   -0.10    0.51
 -12  -5  -3    0.44    0.55
 -12   5  -4    1.15    0.71
  12   5   4    1.38    0.76
 -12  -5  -4    1.94    0.80
 -12   5  -5   -0.09    0.60
 -12  -5  -5    0.43    0.65
 -12   5  -6    1.02    0.81
 -12  -5  -6    0.72    0.73
 -12   6   9   -0.29    0.61
  12   6  -9   -0.40    0.63
 -12  -6   9   -0.15    0.73
 -12   6   8    1.30    0.70
  12   6  -8   -0.19    0.64
 -12  -6   8    1.99    0.86
  12   6  -7    0.77    0.63
 -12   6   7    0.64    0.69
 -12  -6   7    1.35    0.72
 -12   6   6    0.87    0.59
  12   6  -6    0.91    0.61
 -12  -6   6   -0.13    0.55
 -12   6   5    0.58    0.52
  12   6  -5    0.85    0.62
 -12  -6   5    2.03    0.74
 -12   6   4    0.71    0.55
 -12   6   4    0.68    0.52
  12   6  -4    0.49    0.55
 -12  -6   4    0.44    0.58
 -12   6   3    1.81    0.59
  12   6  -3    1.66    0.66
 -12   6   3    1.67    0.68
 -12   6   2   11.44    1.37
  12   6  -2    7.10    1.16
 -12   6   2    9.44    1.01
 -12   6   1    4.70    0.92
  12   6  -1    6.30    1.02
  12   6   0   14.72    1.62
 -12   6   0   14.47    1.68
 -12  -6   0   13.61    1.76
 -12   6  -1    0.99    0.58
  12   6   1    1.45    0.64
 -12  -6  -1    1.50    0.67
 -12   6  -2    0.25    0.52
  12   6   2    0.23    0.56
 -12  -6  -2   -0.32    0.45
 -12   6  -3    0.39    0.62
  12   6   3    0.20    0.58
 -12  -6  -3   -0.48    0.49
 -12   6  -4    1.36    0.84
  12   6   4    1.30    0.76
 -12  -6  -4    0.81    0.65
 -12   6  -5   -0.60    0.57
 -12  -6  -5    0.34    0.61
  12   7  -9    0.50    0.82
 -12  -7   9   -0.05    0.90
  12   7  -8    0.88    0.78
 -12  -7   8    0.46    0.73
  12   7  -7    0.04    0.61
 -12  -7   7    0.73    0.74
  12   7  -6    0.12    0.59
 -12  -7   6   -0.53    0.57
  12   7  -5    2.14    0.81
 -12  -7   5    2.09    0.80
  12   7  -4    1.95    0.80
 -12   7   4    2.00    0.62
 -12  -7   4    2.50    0.73
  12   7  -3    1.76    0.73
 -12   7   3    2.64    0.71
 -12   7   2    0.94    0.54
  12   7  -2    0.21    0.50
 -12   7   1    0.80    0.59
  12   7  -1    1.64    0.67
  12   7   0    0.17    0.49
 -12   7   0    1.13    0.68
  12   7   1    1.02    0.61
 -12   7  -1    0.58    0.60
  12   7   2    0.57    0.64
 -12   7  -2   -0.69    0.44
 -12   7  -3    1.40    0.76
  12   7   3    1.69    0.80
 -12  -7  -3    0.97    0.65
  12   7   4    2.06    0.81
 -12   7  -4    0.45    0.75
 -12  -7  -4    0.57    0.67
 -12   7  -5   -0.46    0.56
 -12  -7  -5    0.08    0.69
  12   8  -8   -0.16    0.73
 -12  -8   8    0.58    0.81
  12   8  -7   -0.48    0.57
 -12  -8   7    0.07    0.65
  12   8  -6   -0.48    0.59
 -12  -8   6    0.78    0.75
  12   8  -5    1.66    0.75
 -12  -8   5    0.72    0.66
  12   8  -4    8.98    1.38
 -12   8   4    9.21    1.19
 -12  -8   4    8.14    1.16
  12   8  -3    1.42    0.69
 -12   8   3    1.33    0.64
 -12   8   2    1.66    0.68
  12   8  -2    1.38    0.72
 -12   8   1    1.71    0.72
  12   8  -1    3.49    0.88
 -12   8   0    1.54    0.69
  12   8   0   -0.02    0.59
  12   8   1    0.76    0.66
 -12   8  -1    0.52    0.61
 -12   8  -2    0.17    0.50
  12   8   2    1.27    0.68
 -12   8  -3    1.52    0.82
  12   8   3    0.63    0.67
 -12   8  -4   -0.54    0.76
  12   9  -7    0.05    0.68
 -12  -9   7    0.45    0.68
  12   9  -6    0.57    0.68
 -12  -9   6    0.72    0.70
  12   9  -5    1.46    0.77
 -12  -9   5   -0.37    0.57
  12   9  -4    0.12    0.61
 -12  -9   4    0.18    0.62
  12   9  -3    1.60    0.79
 -12   9   3    2.19    0.74
 -12  -9   3    0.34    0.68
 -12   9   2    1.16    0.70
  12   9  -2    0.27    0.62
  12   9  -1    2.06    0.75
 -12   9   1    3.76    0.96
  12   9   0    0.59    0.60
 -12   9   0    0.61    0.66
  12   9   1    1.95    0.80
 -12   9  -1    1.22    0.73
 -12   9  -2    0.92    0.69
  12   9   2    0.58    0.64
 -12   9  -3    1.76    0.83
  12   9   3    0.52    0.72
  12  10  -6   -0.25    0.75
 -12 -10   6    0.39    0.75
  12  10  -5    0.79    0.77
 -12 -10   5   -0.20    0.62
  12  10  -4    0.39    0.80
 -12 -10   4    0.60    0.72
  12  10  -3   -0.14    0.65
 -12  10   3   -0.09    0.61
 -12 -10   3   -0.50    0.53
  12  10  -2    0.90    0.80
 -12  10   2    3.01    0.88
  12  10  -1   -0.12    0.57
 -12  10   1    0.42    0.64
  12  10   0    5.04    1.10
 -12  10   0    2.18    0.87
  12  10   1    1.66    0.80
 -12  10  -1    0.14    0.66
  12  10   2    1.61    0.85
 -12  10  -2    1.00    0.85
  12  11  -4   -0.49    0.72
 -12 -11   4    0.77    0.78
 -12  11   3    2.09    0.85
  12  11  -3    1.17    0.80
 -12 -11   3    0.57    0.69
  12  11  -2   -0.46    0.69
 -12  11   2    0.03    0.71
 -12  11   1    0.93    0.81
  12  11  -1   -0.46    0.67
 -12  11   0    0.48    0.79
  12  11   0    0.99    0.85
 -13   0  10    1.54    0.93
  13   0  -9   -0.24    0.50
 -13   0   9    0.06    0.73
 -13   0   8    2.27    0.83
  13   0  -8    2.86    0.75
  13   0  -7   -0.17    0.47
 -13   0   7    0.02    0.55
 -13   0   6    0.42    0.61
  13   0  -6    0.42    0.48
  13   0  -5   -0.48    0.39
 -13   0   5    0.20    0.51
 -13   0   5   -0.01    0.44
 -13   0   4   -0.38    0.47
 -13   0   4    0.03    0.45
  13   0  -4   -0.12    0.37
 -13   0   3    0.55    0.45
  13   0  -3   -0.55    0.35
 -13   0   2   16.07    1.64
  13   0  -2   15.14    1.59
  13   0  -1    0.03    0.41
 -13   0   1    0.26    0.42
 -13   0   0    4.76    0.97
  13   0   0    4.72    0.93
 -13   0  -1    0.36    0.51
  13   0   1   -0.11    0.49
 -13   0  -2   -0.37    0.39
 -13   0  -3   -0.50    0.39
 -13   0  -4    4.09    1.11
 -13   0  -5   -0.03    0.61
 -13   0  -6    3.43    1.08
 -13   1  10    0.46    0.78
 -13  -1  10   -0.95    0.80
  13   1  -9    0.69    0.62
 -13   1   9    0.46    0.79
 -13  -1   9   -0.25    0.71
  13   1  -8    1.83    0.71
 -13   1   8    3.63    0.96
 -13  -1   8    1.92    0.84
  13  -1  -8    2.54    0.73
  13   1  -7    0.52    0.54
 -13   1   7   -0.26    0.51
 -13  -1   7    0.04    0.60
  13  -1  -7   -0.13    0.44
 -13   1   6    0.30    0.45
 -13   1   6    0.69    0.52
  13   1  -6    0.28    0.47
  13  -1  -6    0.01    0.45
 -13  -1   6    0.31    0.61
  13   1  -5    1.09    0.55
 -13   1   5    0.62    0.59
 -13   1   5    0.20    0.44
 -13  -1   5    0.38    0.46
 -13  -1   5    0.17    0.54
  13  -1  -5   -0.36    0.39
 -13   1   4   -0.50    0.48
 -13   1   4   -0.37    0.35
  13   1  -4    0.61    0.47
 -13  -1   4    1.63    0.59
 -13  -1   4   -0.49    0.49
  13  -1  -4   -0.38    0.39
  13   1  -3    2.42    0.66
 -13   1   3    1.33    0.53
 -13  -1   3    2.45    0.71
  13  -1  -3    1.51    0.58
  13   1  -2    0.56    0.46
 -13   1   2    1.63    0.59
 -13  -1   2    0.68    0.53
  13  -1  -2    2.48    0.68
  13   1  -1    1.15    0.58
 -13   1   1    0.31    0.50
  13  -1  -1    0.41    0.48
 -13  -1   1    0.11    0.43
  13   1   0    3.00    0.79
 -13   1   0    0.53    0.52
 -13  -1   0    0.88    0.58
  13  -1   0    1.01    0.56
 -13   1  -1    0.85    0.56
  13   1   1    1.05    0.60
 -13  -1  -1    0.30    0.49
 -13   1  -2    0.26    0.51
  13   1   2   -0.18    0.51
 -13  -1  -2    0.28    0.49
 -13   1  -3   -0.09    0.45
 -13  -1  -3   -0.31    0.44
 -13   1  -4    1.27    0.74
 -13  -1  -4   -0.35    0.47
 -13   1  -5    2.55    1.02
 -13  -1  -5    3.40    1.13
 -13   1  -6    5.19    1.36
 -13  -1  -6    5.08    1.32
 -13   2  10    0.02    0.84
  13   2 -10    0.15    0.65
 -13  -2  10    0.27    0.78
  13   2  -9   -0.10    0.57
 -13   2   9    0.81    0.79
 -13  -2   9    0.09    0.73
  13   2  -8    5.01    0.98
 -13   2   8    1.79    0.84
 -13  -2   8    4.92    1.14
  13  -2  -8    3.02    0.73
  13   2  -7    0.62    0.60
 -13   2   7    0.55    0.73
 -13  -2   7    1.10    0.71
  13  -2  -7    1.02    0.56
  13   2  -6   -0.37    0.43
 -13   2   6    0.54    0.61
  13  -2  -6    0.11    0.48
 -13  -2   6    0.34    0.58
  13   2  -5   -0.09    0.45
 -13   2   5    1.16    0.62
 -13   2   5   -0.36    0.34
  13  -2  -5    0.18    0.46
 -13  -2   5    0.11    0.54
  13   2  -4    0.08    0.41
 -13   2   4    0.54    0.52
 -13   2   4   -0.31    0.38
  13  -2  -4    0.44    0.49
 -13  -2   4    0.14    0.53
 -13  -2   4   -0.32    0.44
 -13   2   3   -0.38    0.34
  13   2  -3    0.11    0.43
 -13  -2   3    0.62    0.49
  13  -2  -3    0.35    0.43
  13   2  -2    1.15    0.51
 -13   2   2    1.67    0.55
  13  -2  -2    0.52    0.44
 -13  -2   2    0.76    0.58
  13   2  -1    0.86    0.54
 -13   2   1    0.04    0.42
  13  -2  -1    0.29    0.50
 -13  -2   1    1.84    0.68
  13   2   0    9.73    1.27
 -13   2   0    8.13    1.26
 -13  -2   0   10.67    1.41
 -13   2  -1    4.88    1.03
  13   2   1    3.96    0.89
 -13  -2  -1    3.63    0.93
  13   2   2   13.76    1.66
 -13   2  -2   16.29    1.87
 -13  -2  -2   11.34    1.53
 -13   2  -3    1.03    0.76
 -13  -2  -3    2.07    0.76
 -13   2  -4    7.60    1.44
 -13  -2  -4    7.83    1.37
 -13   2  -5    0.22    0.67
 -13  -2  -5    0.63    0.57
 -13   2  -6    2.66    1.13
 -13  -2  -6    2.26    0.93
  13   3 -10    0.55    0.75
 -13   3  10   -0.44    0.78
 -13  -3  10    0.63    0.86
  13   3  -9    0.31    0.67
 -13   3   9    0.30    0.68
 -13  -3   9    0.48    0.83
  13   3  -8    0.24    0.60
 -13   3   8   -0.14    0.68
 -13  -3   8   -0.20    0.72
  13   3  -7    2.06    0.75
 -13   3   7    3.59    0.84
  13  -3  -7    2.16    0.66
 -13  -3   7    2.98    0.95
  13   3  -6    2.14    0.71
 -13   3   6    2.60    0.72
 -13  -3   6    0.89    0.66
  13  -3  -6    1.88    0.61
 -13   3   5   -0.09    0.34
 -13   3   5   -0.36    0.49
  13   3  -5    0.25    0.48
  13  -3  -5    0.08    0.43
 -13  -3   5    0.47    0.62
 -13   3   4   -0.31    0.39
  13   3  -4   -0.11    0.39
 -13   3   4    0.06    0.46
 -13  -3   4    0.16    0.53
  13  -3  -4   -0.36    0.41
 -13   3   3    0.37    0.42
  13   3  -3    0.45    0.48
 -13   3   3    0.08    0.51
 -13  -3   3    0.78    0.61
  13  -3  -3    0.89    0.55
 -13   3   2    2.69    0.70
  13   3  -2    1.45    0.61
 -13  -3   2    0.81    0.62
  13  -3  -2    1.18    0.58
 -13   3   1    1.48    0.58
  13   3  -1    2.21    0.66
 -13  -3   1    1.87    0.71
 -13   3   0    0.84    0.58
  13   3   0    2.11    0.71
 -13  -3   0    2.10    0.70
  13   3   1   32.76    2.36
 -13   3  -1   30.49    2.51
 -13  -3  -1   32.95    2.52
  13   3   2    0.77    0.67
 -13   3  -2    2.70    0.86
 -13  -3  -2    1.44    0.67
  13   3   3    3.53    0.94
 -13   3  -3    6.05    1.19
 -13  -3  -3    4.46    1.02
 -13   3  -4   -0.27    0.50
 -13  -3  -4    0.34    0.57
 -13   3  -5    0.79    0.74
 -13  -3  -5    0.50    0.67
 -13   4  10   -0.32    0.74
  13   4 -10    0.09    0.69
  13   4  -9    1.80    0.82
 -13   4   9    0.31    0.70
 -13  -4   9    0.51    0.90
  13   4  -8   -0.29    0.63
 -13   4   8   -0.26    0.60
 -13  -4   8    0.57    0.76
  13   4  -7   -0.40    0.51
 -13   4   7   -0.48    0.53
 -13  -4   7    0.20    0.70
  13   4  -6   -0.11    0.44
 -13   4   6    0.49    0.60
  13  -4  -6    0.18    0.49
 -13  -4   6   -0.73    0.47
 -13   4   5    0.40    0.55
  13   4  -5    0.04    0.48
 -13   4   5    0.72    0.48
  13  -4  -5    0.17    0.44
 -13  -4   5    0.29    0.54
 -13   4   4   -0.13    0.46
  13   4  -4    0.50    0.52
 -13   4   4    0.43    0.52
  13  -4  -4    0.52    0.49
 -13  -4   4    0.21    0.52
 -13   4   3    1.75    0.61
 -13   4   3    2.17    0.72
  13   4  -3    1.37    0.57
 -13   4   2    2.19    0.71
  13   4  -2    0.79    0.58
 -13  -4   2    4.61    1.01
  13   4  -1    0.53    0.52
 -13   4   1   -0.28    0.46
 -13  -4   1   -0.04    0.49
  13   4   0   10.41    1.33
 -13   4   0   10.17    1.42
 -13  -4   0   13.17    1.64
  13   4   1   -0.22    0.49
 -13   4  -1   -0.02    0.53
 -13  -4  -1   -0.34    0.48
 -13   4  -2    2.23    0.83
  13   4   2    3.22    0.82
 -13  -4  -2    1.39    0.65
  13   4   3    0.09    0.53
 -13   4  -3   -0.61    0.48
 -13  -4  -3    0.42    0.58
 -13   4  -4    5.18    1.26
 -13  -4  -4    6.34    1.30
 -13   4  -5    2.52    1.08
 -13  -4  -5    2.07    0.91
 -13   5   9    0.50    0.73
  13   5  -9    0.65    0.69
 -13  -5   9    0.52    0.86
 -13   5   8    0.72    0.63
  13   5  -8    1.02    0.70
 -13  -5   8   -0.28    0.71
 -13   5   7    0.48    0.64
  13   5  -7    1.02    0.68
 -13  -5   7    0.04    0.66
  13   5  -6   -0.45    0.48
 -13   5   6   -0.28    0.54
 -13  -5   6    0.03    0.54
 -13   5   5    0.57    0.60
  13   5  -5   -0.21    0.50
 -13   5   5    0.03    0.41
 -13  -5   5   -0.35    0.57
 -13   5   4    2.08    0.66
  13   5  -4    1.09    0.60
 -13   5   4    1.79    0.60
 -13  -5   4    1.87    0.73
  13   5  -3    1.74    0.65
 -13   5   3    0.52    0.49
 -13   5   3    0.37    0.55
 -13   5   2    0.84    0.55
  13   5  -2    0.14    0.50
  13   5  -1   11.86    1.39
 -13   5   1   10.30    1.41
 -13  -5   1    9.30    1.44
  13   5   0    5.51    1.00
 -13   5   0    5.18    1.02
 -13  -5   0    4.94    1.15
  13   5   1    0.34    0.59
 -13   5  -1    0.76    0.57
 -13  -5  -1    0.42    0.63
 -13   5  -2    1.10    0.66
  13   5   2    0.98    0.68
 -13  -5  -2    0.46    0.59
 -13   5  -3   -0.55    0.46
  13   5   3    0.13    0.61
 -13  -5  -3    0.17    0.53
 -13   5  -4   -0.06    0.62
  13   5   4    0.44    0.68
 -13  -5  -4    0.00    0.56
 -13   5  -5    0.70    0.89
 -13  -5  -5    2.41    0.93
  13   6  -9    0.32    0.69
 -13  -6   9   -0.53    0.88
  13   6  -8   -0.02    0.66
 -13  -6   8   -0.06    0.81
  13   6  -7    1.28    0.72
 -13   6   7    0.30    0.63
 -13  -6   7   -0.31    0.63
  13   6  -6    0.20    0.58
 -13   6   6   -0.09    0.52
 -13  -6   6   -0.14    0.59
  13   6  -5    0.34    0.64
 -13   6   5    0.50    0.50
 -13  -6   5    0.47    0.58
 -13   6   4   -0.06    0.51
  13   6  -4    0.32    0.55
 -13   6   4   -0.09    0.47
 -13  -6   4   -0.10    0.50
 -13   6   3    0.06    0.50
 -13   6   3    0.02    0.53
  13   6  -3   -0.30    0.46
 -13   6   2    0.36    0.54
  13   6  -2    0.37    0.55
 -13   6   2   -0.73    0.45
  13   6  -1   -0.36    0.47
 -13   6   1    1.26    0.68
  13   6   0    7.47    1.18
 -13   6   0    5.82    1.14
 -13  -6   0    6.64    1.32
  13   6   1    5.52    1.03
 -13   6  -1    3.82    0.99
 -13  -6  -1    2.67    0.89
  13   6   2    2.08    0.76
 -13   6  -2    2.50    0.92
 -13  -6  -2    0.45    0.60
 -13   6  -3   -0.25    0.63
  13   6   3   -0.33    0.60
 -13  -6  -3   -0.38    0.50
 -13   6  -4    3.80    1.09
 -13  -6  -4    2.45    0.95
  13   7  -8    0.12    0.69
 -13  -7   8   -1.20    0.77
  13   7  -7    0.60    0.73
 -13  -7   7    0.54    0.78
  13   7  -6    0.43    0.58
 -13  -7   6    0.39    0.67
  13   7  -5    0.97    0.70
 -13  -7   5    0.40    0.54
  13   7  -4    0.67    0.66
 -13   7   4    0.28    0.51
 -13  -7   4    0.08    0.54
  13   7  -3    0.22    0.62
 -13   7   3    1.41    0.65
 -13   7   2    0.36    0.54
  13   7  -2    0.24    0.57
 -13   7   1    0.73    0.59
  13   7  -1    1.86    0.72
  13   7   0    0.58    0.58
 -13   7   0    0.39    0.60
 -13   7  -1    1.82    0.79
  13   7   1    2.14    0.78
 -13   7  -2    0.00    0.63
  13   7   2    1.30    0.75
  13   7   3    1.31    0.79
 -13   7  -3    0.33    0.73
 -13  -7  -3    1.95    0.84
  13   7   4    0.21    0.73
 -13   7  -4   -0.30    0.66
 -13  -7  -4   -0.04    0.67
  13   8  -7   -0.57    0.60
 -13  -8   7    1.42    0.86
  13   8  -6    1.53    0.83
 -13  -8   6    1.00    0.72
  13   8  -5    1.18    0.78
 -13  -8   5    0.78    0.71
 -13   8   4    1.56    0.69
  13   8  -4    1.17    0.72
 -13  -8   4    1.22    0.71
  13   8  -3    1.28    0.74
 -13   8   3    0.41    0.55
  13   8  -2   -0.30    0.60
 -13   8   2    0.72    0.61
 -13   8   1    0.89    0.63
  13   8  -1   -0.08    0.55
 -13   8   0    7.54    1.36
  13   8   0    5.89    1.12
 -13   8  -1    0.41    0.67
  13   8   1   -0.11    0.60
 -13   8  -2    2.42    0.93
  13   8   2    2.68    0.88
 -13   8  -3    1.28    0.85
  13   8   3    1.29    0.83
  13   9  -6    0.11    0.69
 -13  -9   6    0.31    0.82
  13   9  -5    1.44    0.86
 -13  -9   5    1.71    0.82
  13   9  -4    3.81    1.13
 -13  -9   4    3.28    0.93
  13   9  -3    0.98    0.75
 -13   9   3    0.48    0.62
 -13   9   2   -0.08    0.56
  13   9  -2    0.40    0.70
 -13   9   1    3.84    0.97
  13   9  -1    3.13    0.95
  13   9   0   -0.60    0.55
 -13   9   0   -0.13    0.57
  13   9   1    3.12    0.97
 -13   9  -1    1.84    0.81
 -13   9  -2   -0.38    0.66
  13   9   2   -0.25    0.76
  13  10  -5    1.44    0.89
 -13 -10   5    0.10    0.67
  13  10  -4    0.29    0.77
 -13 -10   4   -0.80    0.63
 -13  10   3    0.80    0.70
  13  10  -3    0.52    0.77
 -13 -10   3    0.96    0.80
 -13  10   2    1.74    0.78
  13  10  -2    0.60    0.77
 -13  10   1    2.86    0.93
  13  10  -1    1.94    0.91
 -13  10   0    4.91    1.17
  13  10   0    5.98    1.19
  13  10   1    0.74    0.80
 -13  10  -1    1.54    0.92
 -14   0  10    0.72    0.77
 -14   0   9    0.41    0.75
  14   0  -9   -0.08    0.59
 -14   0   8   -0.07    0.67
  14   0  -8    0.70    0.56
 -14   0   7   -0.05    0.59
  14   0  -7   -0.08    0.52
  14   0  -6    0.41    0.56
 -14   0   6   -0.53    0.54
 -14   0   5    0.13    0.46
  14   0  -5    0.69    0.50
 -14   0   5   -0.18    0.48
 -14   0   4    0.05    0.53
  14   0  -4   -0.29    0.42
 -14   0   4   -0.79    0.40
 -14   0   3   -0.19    0.44
  14   0  -3    0.34    0.51
  14   0  -2    3.52    0.82
 -14   0   2    3.54    0.80
 -14   0   1   -0.37    0.36
  14   0  -1   -0.47    0.38
  14   0   0    8.86    1.31
 -14   0  -1    0.13    0.57
  14   0   1   -0.32    0.46
 -14   0  -2   -0.30    0.53
 -14   0  -3   -0.06    0.52
 -14   0  -4    0.60    0.70
 -14   0  -5    0.64    0.70
 -14   1  10   -0.02    0.77
 -14  -1  10    0.04    0.90
 -14   1   9    0.58    0.79
  14   1  -9    0.26    0.65
 -14  -1   9   -0.81    0.73
  14   1  -8    3.18    0.86
 -14   1   8    2.57    0.90
  14  -1  -8    2.93    0.78
 -14  -1   8    1.09    0.90
 -14   1   7    0.67    0.75
  14   1  -7    0.85    0.66
 -14  -1   7    0.25    0.69
  14  -1  -7    0.45    0.54
  14   1  -6   -0.12    0.46
 -14   1   6    0.64    0.72
  14  -1  -6   -0.08    0.43
 -14  -1   6    0.70    0.68
  14   1  -5   -0.67    0.41
 -14   1   5    0.45    0.57
 -14   1   5    0.25    0.50
 -14  -1   5    1.64    0.58
 -14  -1   5    0.63    0.62
  14  -1  -5   -1.01    0.38
 -14   1   4    0.58    0.52
  14   1  -4   -0.33    0.42
 -14   1   4    0.23    0.61
 -14  -1   4    0.65    0.62
  14  -1  -4    0.42    0.50
 -14  -1   4    0.17    0.54
 -14   1   3    0.37    0.46
  14   1  -3   -0.31    0.39
  14  -1  -3    0.83    0.55
 -14  -1   3    0.81    0.59
 -14   1   2    0.57    0.49
  14   1  -2    0.18    0.47
 -14  -1   2   -0.62    0.40
  14  -1  -2    0.18    0.50
 -14   1   1    0.38    0.50
  14   1  -1    1.43    0.63
 -14  -1   1    0.22    0.48
  14  -1  -1    1.08    0.53
 -14   1   0    0.39    0.54
  14   1   0    0.00    0.50
 -14  -1   0    0.35    0.53
  14  -1   0   -0.28    0.47
 -14   1  -1    2.08    0.79
  14   1   1    1.45    0.73
 -14  -1  -1    1.90    0.77
 -14   1  -2   -0.48    0.53
  14   1   2   -0.41    0.51
 -14  -1  -2   -0.47    0.49
 -14   1  -3   -0.34    0.57
 -14  -1  -3   -0.31    0.55
 -14   1  -4    0.81    0.72
 -14  -1  -4    0.03    0.64
 -14   1  -5    0.97    0.91
 -14  -1  -5    1.14    0.76
 -14   2  10    0.53    0.87
  14   2 -10    0.59    0.79
 -14   2   9    0.47    0.71
  14   2  -9    0.84    0.71
 -14  -2   9   -0.86    0.71
 -14   2   8    5.67    1.21
  14   2  -8    6.28    1.16
 -14  -2   8    8.39    1.43
  14   2  -7    1.87    0.74
 -14   2   7    2.06    0.82
 -14  -2   7    2.79    0.99
  14  -2  -7    1.71    0.66
 -14   2   6    0.10    0.62
  14   2  -6    0.80    0.57
 -14  -2   6    0.23    0.57
  14  -2  -6    0.13    0.50
  14   2  -5    0.17    0.52
 -14   2   5    0.57    0.48
 -14   2   5   -0.56    0.59
  14  -2  -5   -0.01    0.44
 -14  -2   5   -0.34    0.52
 -14   2   4   -0.48    0.45
 -14   2   4    0.14    0.44
  14   2  -4    0.80    0.53
 -14  -2   4    0.11    0.58
  14  -2  -4    0.28    0.49
 -14  -2   4    0.46    0.53
 -14   2   3    1.00    0.49
  14   2  -3   -0.17    0.41
 -14  -2   3    0.53    0.57
  14  -2  -3    0.40    0.52
 -14   2   2   -0.10    0.42
  14   2  -2    1.12    0.53
  14  -2  -2    0.31    0.50
 -14  -2   2    0.07    0.50
 -14   2   1    3.29    0.80
  14   2  -1    1.51    0.65
 -14  -2   1    3.04    0.83
  14  -2  -1    3.33    0.85
  14   2   0   -0.19    0.49
 -14   2   0   -0.69    0.36
 -14  -2   0    0.35    0.57
 -14   2  -1    5.70    1.15
  14   2   1    4.39    1.00
 -14  -2  -1    6.34    1.18
  14   2   2    6.13    1.12
 -14   2  -2    6.44    1.24
 -14  -2  -2    3.27    0.89
 -14   2  -3   -0.03    0.56
 -14  -2  -3    1.52    0.65
 -14   2  -4    3.29    1.02
 -14  -2  -4    1.40    0.74
 -14   2  -5    0.81    0.77
 -14  -2  -5   -0.01    0.63
  14   3  -9    0.32    0.73
 -14   3   9    0.32    0.74
 -14  -3   9    1.39    1.06
 -14   3   8   -0.14    0.60
  14   3  -8    0.25    0.66
 -14  -3   8    0.33    0.73
 -14   3   7    2.02    0.76
  14   3  -7    3.80    0.97
  14  -3  -7    4.16    0.84
 -14  -3   7    1.53    0.85
  14   3  -6    0.43    0.57
 -14   3   6   -0.26    0.45
  14  -3  -6    0.36    0.50
 -14  -3   6   -0.62    0.49
 -14   3   5    1.84    0.61
  14   3  -5    1.34    0.66
 -14   3   5    1.85    0.67
  14  -3  -5    1.39    0.62
 -14  -3   5    0.98    0.67
 -14   3   4    0.15    0.56
 -14   3   4    0.72    0.53
  14   3  -4    0.83    0.58
  14  -3  -4    0.77    0.51
 -14  -3   4    0.21    0.53
 -14   3   3    2.12    0.73
 -14   3   3    2.82    0.72
  14   3  -3    1.88    0.64
 -14  -3   3    1.69    0.71
  14  -3  -3    0.90    0.61
 -14   3   2    1.29    0.58
  14   3  -2    0.45    0.50
 -14  -3   2    0.63    0.61
  14  -3  -2    0.35    0.53
 -14   3   1    0.42    0.48
  14   3  -1   -0.49    0.45
 -14  -3   1   -0.35    0.48
  14   3   0    0.39    0.61
 -14   3   0    0.69    0.59
 -14  -3   0    0.43    0.65
 -14   3  -1    8.91    1.40
  14   3   1    7.32    1.22
 -14  -3  -1    6.82    1.25
 -14   3  -2    0.26    0.53
  14   3   2    0.09    0.50
 -14  -3  -2   -0.28    0.46
 -14   3  -3    0.25    0.62
  14   3   3    2.39    0.87
 -14  -3  -3    0.65    0.66
 -14   3  -4    1.06    0.85
 -14  -3  -4   -0.11    0.52
 -14   3  -5    1.53    1.00
 -14  -3  -5    0.10    0.59
  14   4  -9    0.33    0.77
 -14   4   9    0.10    0.82
 -14  -4   9    1.40    0.97
 -14   4   8    0.28    0.64
  14   4  -8   -0.17    0.62
 -14  -4   8    1.13    0.83
  14   4  -7   -0.54    0.57
 -14   4   7   -0.27    0.64
 -14  -4   7    0.73    0.72
 -14   4   6    3.33    0.89
  14   4  -6    4.67    1.05
 -14  -4   6    3.32    0.94
  14  -4  -6    3.08    0.80
  14   4  -5    0.03    0.53
 -14   4   5    0.85    0.65
 -14   4   5   -0.35    0.47
  14  -4  -5   -0.06    0.52
 -14  -4   5   -0.15    0.62
  14   4  -4    0.69    0.51
 -14   4   4   -0.16    0.52
 -14   4   4    1.22    0.59
  14  -4  -4    0.85    0.54
 -14  -4   4    0.56    0.64
 -14   4   3   -0.29    0.46
 -14   4   3    0.29    0.56
  14   4  -3    0.36    0.53
 -14  -4   3    1.00    0.59
 -14   4   2    1.08    0.66
  14   4  -2    0.10    0.52
 -14  -4   2    2.19    0.83
  14   4  -1    4.18    0.91
 -14   4   1    3.22    0.92
 -14  -4   1    2.87    0.94
 -14   4   0    2.28    0.82
  14   4   0    2.40    0.78
 -14  -4   0    2.48    0.87
  14   4   1    1.92    0.77
 -14   4  -1    0.57    0.66
 -14  -4  -1    0.94    0.68
  14   4   2    0.56    0.65
 -14   4  -2    0.49    0.68
 -14  -4  -2    2.01    0.85
  14   4   3    1.38    0.81
 -14   4  -3    0.54    0.73
 -14  -4  -3    1.45    0.77
 -14   4  -4    0.95    0.78
 -14  -4  -4    1.45    0.81
 -14   5   9   -0.38    0.72
  14   5  -9    1.31    0.87
 -14   5   8    0.30    0.70
  14   5  -8    0.66    0.74
 -14  -5   8    1.40    0.93
 -14   5   7    1.06    0.72
  14   5  -7    0.37    0.69
 -14  -5   7   -0.02    0.66
 -14   5   6    1.74    0.61
  14   5  -6   -0.34    0.56
 -14  -5   6    0.41    0.68
  14   5  -5    0.26    0.56
 -14   5   5    0.31    0.56
 -14  -5   5   -0.43    0.57
  14   5  -4    1.81    0.69
 -14   5   4    2.03    0.66
 -14   5   4    1.83    0.58
 -14  -5   4    0.07    0.58
 -14   5   3   -0.59    0.54
  14   5  -3    0.57    0.55
 -14   5   3   -0.75    0.46
 -14   5   2    1.82    0.72
  14   5  -2    0.66    0.60
 -14   5   1    1.22    0.63
  14   5  -1    3.28    0.81
 -14  -5   1    1.14    0.77
 -14   5   0    3.38    0.93
  14   5   0    2.52    0.78
 -14  -5   0    3.94    1.07
 -14   5  -1    0.64    0.63
  14   5   1   -0.78    0.51
 -14  -5  -1   -0.15    0.59
 -14   5  -2    0.32    0.62
  14   5   2    0.18    0.61
 -14  -5  -2   -0.05    0.51
  14   5   3    3.15    0.99
 -14   5  -3    2.98    1.01
 -14  -5  -3    3.09    0.94
 -14   5  -4    0.45    0.82
 -14  -5  -4   -0.07    0.59
  14   6  -8    2.64    0.93
 -14  -6   8    1.44    0.96
  14   6  -7    0.35    0.74
 -14  -6   7   -0.64    0.55
  14   6  -6    1.55    0.80
 -14  -6   6    0.72    0.63
  14   6  -5   -0.22    0.57
 -14  -6   5    0.36    0.63
 -14   6   4    0.15    0.61
  14   6  -4    0.25    0.52
 -14  -6   4   -0.17    0.55
 -14   6   3    0.28    0.60
  14   6  -3    0.32    0.65
  14   6  -2    0.58    0.63
 -14   6   2    0.79    0.68
  14   6  -1    0.91    0.63
 -14   6   1    0.18    0.66
  14   6   0    2.93    0.76
 -14   6   0    2.52    0.86
 -14  -6   0    2.26    0.89
 -14   6  -1   -0.60    0.56
  14   6   1   -0.73    0.52
 -14  -6  -1    0.66    0.61
 -14   6  -2    2.00    0.90
  14   6   2    2.66    0.91
 -14  -6  -2    3.60    1.05
  14   6   3   -0.42    0.71
 -14   6  -3    0.25    0.68
 -14  -6  -3   -0.17    0.61
  14   7  -8    1.42    0.86
  14   7  -7    1.16    0.82
 -14  -7   7   -0.19    0.79
  14   7  -6    0.01    0.71
 -14  -7   6    0.08    0.69
  14   7  -5    0.80    0.70
 -14  -7   5    1.23    0.66
 -14   7   4    0.01    0.55
  14   7  -4    1.33    0.72
 -14  -7   4   -0.20    0.60
 -14   7   3    0.49    0.61
  14   7  -3   -0.49    0.58
 -14   7   2    0.80    0.66
  14   7  -2    1.63    0.74
 -14   7   1    0.74    0.62
  14   7  -1    0.52    0.64
  14   7   0    3.20    0.92
 -14   7   0    2.54    0.85
  14   7   1    0.57    0.68
 -14   7  -1   -0.11    0.52
  14   7   2    0.50    0.71
 -14   7  -2    0.07    0.67
  14   7   3   -0.34    0.75
 -14   7  -3    0.92    0.76
 -14  -7  -3   -0.07    0.67
  14   8  -7    0.66    0.84
 -14  -8   7    0.80    0.85
  14   8  -6    1.39    0.80
 -14  -8   6    0.00    0.69
  14   8  -5   -0.42    0.68
 -14  -8   5    0.23    0.65
  14   8  -4    1.07    0.78
 -14  -8   4    0.79    0.72
  14   8  -3   -0.14    0.59
 -14   8   3    0.67    0.64
  14   8  -2    2.94    0.91
 -14   8   2    2.07    0.83
  14   8  -1    1.42    0.71
 -14   8   1    1.63    0.76
  14   8   0   -0.29    0.61
 -14   8   0   -0.84    0.45
 -14   8  -1   -0.57    0.53
  14   8   1    1.03    0.78
  14   8   2    2.79    1.02
 -14   8  -2    3.94    1.22
  14   9  -5    2.18    0.95
 -14  -9   5    0.89    0.78
  14   9  -4   -0.37    0.67
 -14  -9   4   -0.43    0.66
  14   9  -3    0.98    0.79
 -14   9   3    1.14    0.74
  14   9  -2    0.52    0.73
 -14   9   2    0.72    0.64
 -14   9   1    0.55    0.69
  14   9  -1   -0.34    0.65
 -14   9   0   -0.72    0.52
  14   9   0    0.48    0.80
 -14   9  -1    0.93    0.74
  14   9   1    2.14    0.94
  14  10  -2    0.79    0.77
 -15   0   9    0.30    0.79
 -15   0   8   10.36    1.60
  15   0  -8    7.45    1.21
  15   0  -7   -0.37    0.55
 -15   0   7    0.42    0.73
  15   0  -6    0.96    0.65
 -15   0   6    2.51    0.82
 -15   0   5   -0.51    0.54
 -15   0   5    0.33    0.53
  15   0  -5   -0.08    0.51
  15   0  -4    2.12    0.73
 -15   0   4    2.40    0.80
 -15   0   4    1.36    0.68
  15   0  -3    0.19    0.45
 -15   0   3   -0.48    0.46
 -15   0   2    2.85    0.81
  15   0  -2    0.41    0.55
 -15   0   1    0.16    0.46
  15   0  -1    0.18    0.52
 -15   0   0    5.32    1.10
  15   0   0    5.79    1.11
 -15   0  -1   -0.31    0.44
  15   0   1   -0.31    0.57
 -15   0  -2    0.12    0.58
 -15   0  -3    0.32    0.62
 -15   0  -4    9.10    1.67
 -15   1   9    0.24    0.80
  15   1  -9   -0.09    0.64
 -15  -1   9    0.40    0.93
  15   1  -8    2.81    0.90
 -15   1   8    3.27    0.96
  15  -1  -8    3.42    0.86
 -15  -1   8    2.80    0.99
 -15   1   7   -0.57    0.61
  15   1  -7    1.16    0.67
  15  -1  -7    0.77    0.61
 -15  -1   7    0.06    0.72
 -15   1   6   -0.33    0.63
  15   1  -6   -0.71    0.51
  15  -1  -6    0.90    0.64
 -15  -1   6    0.28    0.74
 -15   1   5    2.38    0.77
 -15   1   5    5.22    0.96
  15   1  -5    3.21    0.86
 -15  -1   5    2.46    0.82
 -15  -1   5    0.83    0.70
  15  -1  -5    5.34    0.99
 -15   1   4   -0.03    0.66
 -15   1   4    0.13    0.55
  15   1  -4    1.33    0.61
  15  -1  -4   -0.01    0.50
 -15  -1   4    1.19    0.67
 -15  -1   4   -0.22    0.62
 -15   1   3    2.64    0.75
  15   1  -3    1.52    0.67
 -15  -1   3    1.26    0.64
  15  -1  -3    2.68    0.76
  15   1  -2    1.06    0.58
 -15   1   2    0.71    0.57
  15  -1  -2    0.14    0.54
 -15  -1   2    0.30    0.52
 -15   1   1    0.26    0.50
  15   1  -1    0.71    0.55
  15  -1  -1    0.52    0.54
 -15  -1   1   -0.62    0.49
 -15   1   0    0.80    0.63
  15   1   0    0.49    0.59
  15  -1   0   -0.04    0.51
 -15  -1   0    0.74    0.60
  15   1   1    0.26    0.65
 -15   1  -1   -0.25    0.49
 -15  -1  -1    0.64    0.59
 -15   1  -2   -0.35    0.50
 -15  -1  -2    0.24    0.46
 -15   1  -3   -0.05    0.59
 -15  -1  -3    0.69    0.58
 -15   1  -4   -0.59    0.61
 -15  -1  -4    0.62    0.65
  15   2  -9    0.63    0.78
 -15   2   9    0.28    0.78
 -15  -2   9    1.67    0.91
  15   2  -8    1.19    0.72
 -15   2   8    0.10    0.76
 -15  -2   8    0.55    0.79
  15   2  -7    1.03    0.75
 -15   2   7    2.55    0.86
  15  -2  -7    1.84    0.64
 -15  -2   7    0.46    0.77
 -15   2   6    3.06    0.93
  15   2  -6    3.18    0.85
 -15  -2   6    3.49    0.99
  15  -2  -6    1.64    0.70
 -15   2   5    0.10    0.51
 -15   2   5   -0.43    0.60
  15   2  -5   -0.19    0.50
  15  -2  -5    0.45    0.57
 -15  -2   5    1.14    0.65
  15   2  -4    8.34    1.22
 -15   2   4    7.89    1.16
 -15   2   4    5.12    0.96
  15  -2  -4    7.79    1.16
 -15  -2   4    5.51    1.05
 -15  -2   4    5.52    1.15
 -15   2   3    2.85    0.78
  15   2  -3    4.12    0.88
 -15  -2   3    4.43    1.01
  15   2  -2    1.50    0.65
 -15   2   2    0.17    0.52
  15  -2  -2    0.91    0.57
 -15  -2   2   -0.11    0.54
  15   2  -1   -0.19    0.49
 -15   2   1    0.64    0.55
  15  -2  -1    1.19    0.65
 -15  -2   1   -0.32    0.55
 -15   2   0    1.33    0.70
  15   2   0    1.45    0.75
 -15  -2   0    0.59    0.64
  15   2   1    2.72    0.79
 -15   2  -1    0.38    0.60
 -15  -2  -1   -0.24    0.50
 -15   2  -2    0.42    0.59
  15   2   2    0.24    0.68
 -15  -2  -2    0.71    0.72
 -15   2  -3    0.71    0.66
 -15  -2  -3    0.15    0.57
 -15   2  -4    0.45    0.76
 -15  -2  -4    0.15    0.61
 -15   3   9    0.57    0.77
  15   3  -9    0.18    0.72
 -15  -3   9   -0.72    0.74
  15   3  -8    1.65    0.80
 -15   3   8    0.53    0.68
 -15  -3   8    0.61    0.82
  15   3  -7    1.60    0.80
 -15   3   7    0.38    0.73
  15  -3  -7    1.18    0.65
 -15  -3   7    0.34    0.76
  15   3  -6    0.11    0.54
 -15   3   6    0.12    0.65
  15  -3  -6    0.35    0.55
 -15  -3   6    0.32    0.69
  15   3  -5    0.00    0.55
 -15   3   5    0.19    0.60
 -15   3   5    1.15    0.62
  15  -3  -5    1.48    0.66
 -15  -3   5    1.04    0.77
 -15   3   4   -0.11    0.60
  15   3  -4   -0.18    0.53
 -15   3   4    0.42    0.58
 -15  -3   4    1.61    0.69
 -15  -3   4   -0.46    0.58
  15  -3  -4    0.10    0.50
 -15   3   3    4.93    1.03
  15   3  -3    4.48    0.98
 -15   3   3    4.35    0.95
 -15  -3   3    3.33    0.95
  15  -3  -3    4.06    0.95
  15   3  -2    0.24    0.58
 -15   3   2   -1.30    0.35
 -15  -3   2    0.87    0.66
  15   3  -1    1.83    0.77
 -15   3   1    1.39    0.64
 -15  -3   1    0.04    0.70
 -15   3   0   -0.23    0.41
  15   3   0    0.65    0.64
 -15  -3   0    0.46    0.66
 -15   3  -1   -0.29    0.45
  15   3   1   -0.34    0.56
 -15  -3  -1   -0.12    0.57
  15   3   2    0.13    0.65
 -15   3  -2    1.09    0.68
 -15  -3  -2    0.12    0.57
 -15   3  -3    2.47    0.97
 -15  -3  -3    3.61    1.05
 -15   3  -4    0.58    0.70
 -15  -3  -4    1.00    0.74
  15   4  -9   -0.56    0.72
 -15   4   9    0.94    0.92
  15   4  -8   -0.21    0.73
 -15   4   8   -0.26    0.64
 -15  -4   8    0.42    0.76
  15   4  -7    0.78    0.69
 -15   4   7    0.88    0.71
 -15  -4   7    1.09    0.85
 -15   4   6    2.25    0.82
  15   4  -6    0.96    0.68
 -15  -4   6    0.93    0.69
  15  -4  -6    0.42    0.59
 -15   4   5    0.31    0.68
  15   4  -5    1.30    0.67
 -15  -4   5   -0.13    0.60
  15  -4  -5    0.61    0.59
  15   4  -4    0.52    0.65
 -15   4   4    1.49    0.70
 -15   4   4    2.33    0.69
 -15  -4   4    1.15    0.72
 -15   4   3   -0.06    0.57
 -15   4   3   -0.35    0.52
  15   4  -3   -0.73    0.44
 -15  -4   3    0.36    0.63
  15   4  -2    4.68    1.06
 -15   4   2    5.41    1.04
 -15  -4   2    7.77    1.41
 -15   4   1    0.88    0.69
  15   4  -1    0.79    0.66
 -15  -4   1    1.22    0.81
  15   4   0    1.17    0.71
 -15   4   0    1.35    0.81
 -15  -4   0    1.60    0.72
  15   4   1    0.05    0.58
 -15   4  -1    0.11    0.62
 -15  -4  -1    0.27    0.67
  15   4   2    0.15    0.66
 -15   4  -2    0.13    0.65
 -15  -4  -2    0.91    0.63
 -15   4  -3    0.11    0.59
  15   4   3   -0.50    0.63
 -15  -4  -3    0.43    0.65
  15   5  -8    0.49    0.80
 -15   5   8    0.53    0.68
 -15  -5   8    1.06    0.86
  15   5  -7    1.08    0.77
 -15   5   7    1.54    0.80
 -15  -5   7    0.63    0.77
  15   5  -6    1.19    0.76
 -15   5   6    0.00    0.68
 -15  -5   6   -0.02    0.67
  15   5  -5    3.26    0.84
 -15   5   5    2.55    0.83
 -15  -5   5    0.43    0.63
  15   5  -4    0.57    0.62
 -15   5   4   -0.91    0.51
 -15   5   4   -0.06    0.49
 -15  -5   4   -0.26    0.56
 -15   5   3    1.10    0.67
 -15   5   3    0.45    0.71
  15   5  -3    0.05    0.60
 -15   5   2   -0.56    0.47
  15   5  -2    0.34    0.61
 -15   5   1    0.17    0.58
  15   5  -1    0.66    0.58
 -15  -5   1    0.50    0.72
  15   5   0    3.47    0.99
 -15   5   0    6.11    1.25
 -15  -5   0    7.28    1.41
 -15   5  -1    0.54    0.65
  15   5   1   -0.29    0.63
 -15  -5  -1    1.43    0.80
  15   5   2    0.01    0.63
 -15   5  -2   -0.12    0.63
 -15  -5  -2    0.71    0.71
 -15   5  -3   -0.49    0.73
  15   5   3   -0.39    0.67
 -15  -5  -3   -0.69    0.56
  15   6  -7   -0.49    0.68
 -15  -6   7   -0.51    0.65
  15   6  -6    2.02    0.86
 -15  -6   6    0.92    0.73
  15   6  -5    0.06    0.58
 -15  -6   5    0.98    0.75
  15   6  -4    1.07    0.78
 -15   6   4    1.40    0.74
 -15  -6   4    0.26    0.67
 -15   6   3    0.33    0.56
  15   6  -3    1.07    0.74
 -15   6   2   -0.20    0.56
  15   6  -2    0.23    0.58
  15   6  -1   -0.61    0.54
 -15   6   1    0.23    0.62
  15   6   0   -0.38    0.64
 -15   6   0   -0.31    0.58
 -15  -6   0    0.21    0.67
 -15   6  -1    0.30    0.63
  15   6   1    1.20    0.80
 -15  -6  -1    0.52    0.74
  15   6   2   -0.10    0.67
 -15   6  -2   -0.32    0.65
 -15  -6  -2    0.11    0.69
  15   7  -7    1.39    0.88
  15   7  -6    1.45    0.82
 -15  -7   6   -0.32    0.60
  15   7  -5    0.57    0.74
 -15  -7   5    0.10    0.64
  15   7  -4   -0.79    0.65
 -15  -7   4    0.23    0.62
  15   7  -3    2.31    0.89
 -15   7   3    1.92    0.89
  15   7  -2    1.86    0.87
 -15   7   2    2.24    0.93
 -15   7   1    0.94    0.81
  15   7  -1    0.87    0.78
  15   7   0   -0.18    0.59
 -15   7   0   -0.23    0.68
  15   7   1    0.50    0.76
 -15   7  -1   -0.10    0.64
  15   7   2    0.93    0.87
 -15   7  -2   -0.37    0.62
  15   8  -5   -0.56    0.68
 -15  -8   5   -0.70    0.54
  15   8  -4    0.49    0.72
 -15  -8   4   -0.06    0.69
 -15   8   3   -0.38    0.60
  15   8  -3    0.97    0.78
 -15   8   2    3.03    0.94
  15   8  -1   -0.04    0.68
 -15   8   1    1.39    0.86
 -15   8   0   -0.14    0.72
  15   8   0    1.42    0.77
  15   9  -3   -0.18    0.65
  15   9  -2   -0.23    0.76
 -15   9   2    0.28    0.79
 -16   0   9   -0.12    0.84
 -16   0   8    2.84    1.05
  16   0  -8    2.01    0.81
 -16   0   7    0.74    0.80
  16   0  -7    0.67    0.63
 -16   0   6    0.55    0.73
  16   0  -6    0.27    0.55
 -16   0   5   -0.15    0.55
 -16   0   5    0.71    0.70
  16   0  -5    0.31    0.61
 -16   0   4    6.13    1.12
 -16   0   4    6.39    1.15
  16   0  -4    6.66    1.15
  16   0  -3    0.10    0.58
 -16   0   3    0.11    0.61
  16   0  -2    2.10    0.78
 -16   0   2    2.12    0.85
 -16   0   1   -0.51    0.47
  16   0  -1   -0.34    0.51
 -16   0   0    0.38    0.60
  16   0   0    0.91    0.71
 -16   0  -1   -0.35    0.51
 -16   0  -2    0.74    0.72
 -16   0  -3   -0.07    0.59
  16   1  -8    1.44    0.78
 -16   1   8   -0.48    0.75
  16  -1  -8    0.87    0.73
 -16  -1   8    1.16    0.94
 -16   1   7    0.09    0.80
  16   1  -7    0.17    0.64
  16  -1  -7   -1.25    0.56
 -16  -1   7    0.74    0.77
 -16   1   6   -1.31    0.59
  16   1  -6    0.09    0.55
  16  -1  -6   -0.10    0.60
 -16  -1   6    0.11    0.74
  16   1  -5   -0.29    0.50
 -16   1   5   -0.66    0.56
 -16   1   5   -0.63    0.51
 -16  -1   5    0.71    0.72
 -16  -1   5    0.55    0.61
  16  -1  -5    0.46    0.56
 -16   1   4    1.81    0.72
  16   1  -4    0.20    0.60
 -16   1   4    0.39    0.68
  16  -1  -4    0.59    0.56
 -16  -1   4    2.08    0.76
 -16  -1   4    0.87    0.78
  16   1  -3    4.34    0.97
 -16   1   3    2.84    0.90
 -16  -1   3    2.42    0.91
  16  -1  -3    3.62    0.95
 -16   1   2    1.19    0.74
  16   1  -2    1.44    0.72
  16  -1  -2    1.31    0.66
 -16  -1   2    2.15    0.84
 -16   1   1    4.36    1.03
  16   1  -1    4.30    1.02
 -16  -1   1    5.74    1.20
  16  -1  -1    7.40    1.25
  16   1   0    6.53    1.17
 -16   1   0    5.89    1.21
 -16  -1   0    2.96    0.93
  16   1   1    0.74    0.74
 -16   1  -1    0.65    0.69
 -16  -1  -1    1.01    0.72
 -16   1  -2    0.45    0.70
 -16  -1  -2    0.65    0.61
 -16   1  -3    0.64    0.82
 -16  -1  -3    0.43    0.68
  16   2  -8    1.17    0.81
 -16   2   8    1.49    0.85
 -16  -2   8   -0.50    0.71
  16   2  -7    0.53    0.67
 -16   2   7    0.14    0.62
  16  -2  -7   -0.22    0.65
 -16  -2   7   -0.62    0.73
  16   2  -6   -0.23    0.59
 -16   2   6   -0.15    0.77
 -16  -2   6   -0.23    0.70
  16  -2  -6    0.18    0.60
  16   2  -5   -0.23    0.54
 -16   2   5    0.37    0.54
 -16   2   5    0.56    0.72
  16  -2  -5    0.32    0.57
 -16  -2   5    0.39    0.71
 -16   2   4   -0.12    0.62
 -16   2   4    0.09    0.55
  16   2  -4    0.07    0.50
 -16  -2   4   -1.31    0.61
 -16  -2   4    0.50    0.72
  16  -2  -4   -0.04    0.60
  16   2  -3    0.09    0.61
 -16   2   3    0.99    0.70
  16  -2  -3    0.66    0.71
 -16  -2   3    2.81    0.88
 -16   2   2    2.33    0.86
  16   2  -2    2.97    0.89
 -16  -2   2    0.37    0.70
  16  -2  -2    2.24    0.79
  16   2  -1    1.14    0.68
 -16   2   1    0.97    0.72
 -16  -2   1    0.39    0.66
  16   2   0    0.02    0.65
 -16   2   0   -0.10    0.56
 -16  -2   0   -0.27    0.64
  16   2   1    1.05    0.70
 -16   2  -1    0.21    0.62
 -16  -2  -1    1.36    0.79
 -16   2  -2    0.81    0.76
  16   2   2    1.73    0.84
 -16  -2  -2    1.33    0.84
 -16   2  -3    0.30    0.72
 -16  -2  -3   -0.31    0.57
  16   3  -8   -0.04    0.71
 -16   3   8   -0.46    0.69
 -16  -3   8   -0.11    0.77
 -16   3   7   -1.15    0.61
  16   3  -7   -0.50    0.66
  16  -3  -7   -0.79    0.60
 -16  -3   7   -0.99    0.74
  16   3  -6    0.27    0.71
 -16   3   6    1.35    0.84
 -16  -3   6    0.94    0.82
  16  -3  -6    0.46    0.61
 -16   3   5    1.72    0.85
  16   3  -5    0.71    0.72
 -16  -3   5    0.98    0.74
  16  -3  -5    1.52    0.75
  16   3  -4    0.56    0.64
 -16   3   4    0.62    0.72
 -16   3   4    1.07    0.61
 -16  -3   4   -0.03    0.68
 -16  -3   4    1.53    0.87
  16  -3  -4    1.12    0.72
 -16   3   3    0.43    0.75
 -16   3   3    1.32    0.68
  16   3  -3    0.78    0.61
  16  -3  -3    0.54    0.64
 -16  -3   3    1.47    0.82
  16   3  -2   -0.70    0.53
 -16   3   2    0.33    0.61
 -16  -3   2    1.14    0.82
  16   3  -1    1.11    0.73
 -16   3   1    2.37    0.88
 -16  -3   1    0.85    0.77
 -16   3   0    4.13    1.12
  16   3   0    3.98    1.00
 -16  -3   0    2.98    1.01
 -16   3  -1   -0.40    0.65
  16   3   1   -0.37    0.66
 -16  -3  -1   -0.69    0.50
  16   3   2    1.46    0.86
 -16   3  -2    0.47    0.78
 -16  -3  -2   -0.58    0.48
 -16   3  -3    0.66    0.76
 -16  -3  -3   -0.49    0.58
  16   4  -8    0.83    0.84
 -16   4   8    0.21    0.69
  16   4  -7    1.65    0.86
 -16   4   7   -0.12    0.62
 -16  -4   7    1.41    0.89
  16   4  -6    1.45    0.77
 -16   4   6    1.61    0.78
  16  -4  -6   -0.62    0.56
 -16  -4   6    0.05    0.72
  16   4  -5    0.44    0.66
 -16   4   5   -0.21    0.60
 -16  -4   5   -1.59    0.54
  16   4  -4    1.48    0.79
 -16   4   4    3.87    0.85
 -16   4   4    2.10    0.88
 -16  -4   4    2.23    0.84
 -16   4   3    0.01    0.69
 -16   4   3    1.45    0.71
  16   4  -3    0.19    0.62
 -16  -4   3   -0.36    0.72
  16   4  -2    4.92    1.05
 -16   4   2    6.52    1.21
 -16  -4   2    7.62    1.42
  16   4  -1    0.64    0.69
 -16   4   1   -0.29    0.55
 -16  -4   1    1.31    0.83
 -16   4   0    5.37    1.22
  16   4   0    5.63    1.16
 -16  -4   0    6.48    1.41
 -16   4  -1    1.85    0.84
  16   4   1    1.02    0.76
 -16  -4  -1    1.30    0.86
 -16   4  -2    1.21    0.91
  16   4   2   -0.69    0.68
 -16  -4  -2    1.54    0.80
  16   5  -7   -0.46    0.71
 -16  -5   7   -0.74    0.73
  16   5  -6   -0.08    0.72
 -16  -5   6   -0.95    0.59
  16   5  -5    0.24    0.63
 -16  -5   5   -1.64    0.60
 -16   5   4    0.03    0.65
  16   5  -4   -0.09    0.63
 -16  -5   4   -0.97    0.60
  16   5  -3    3.33    1.00
 -16   5   3    1.20    0.77
  16   5  -2   -0.10    0.61
 -16   5   2    1.11    0.76
 -16   5   1    0.46    0.66
  16   5  -1    0.80    0.70
 -16  -5   1    0.75    0.82
 -16   5   0    0.01    0.64
  16   5   0    0.80    0.73
 -16  -5   0    0.77    0.81
  16   5   1   -0.16    0.70
 -16   5  -1   -0.72    0.64
 -16  -5  -1    0.50    0.71
  16   5   2    2.16    0.92
 -16   5  -2    0.92    0.88
 -16  -5  -2    0.46    0.68
  16   6  -6    0.08    0.71
 -16  -6   6    0.90    0.80
  16   6  -5    0.11    0.77
 -16  -6   5   -0.60    0.66
  16   6  -4    0.96    0.67
 -16  -6   4    0.26    0.78
 -16   6   3    0.59    0.65
  16   6  -3    0.99    0.79
  16   6  -2    3.40    0.99
 -16   6   2    3.16    0.98
  16   6  -1    1.14    0.74
 -16   6   1    0.64    0.69
  16   6   0   -0.03    0.66
 -16   6   0    0.92    0.87
 -16  -6   0    0.97    0.80
  16   6   1    0.03    0.69
 -16   6  -1   -0.08    0.69
 -16  -6  -1    0.15    0.77
  16   7  -5    1.79    0.89
 -16  -7   5   -0.56    0.71
  16   7  -4    1.25    0.89
 -16  -7   4   -0.43    0.64
  16   7  -3    0.58    0.72
 -16   7   3   -0.25    0.70
 -16   7   2    0.47    0.76
  16   7  -2    0.35    0.68
  16   7  -1    0.62    0.74
 -16   7   1    0.38    0.67
  16   7   0    0.51    0.85
 -16   7   0   -0.11    0.69
  17   0  -8    0.69    0.70
 -17   0   8    0.71    0.74
  17   0  -7   -0.38    0.66
 -17   0   7    0.60    0.80
 -17   0   6   -0.91    0.66
  17   0  -6   -0.34    0.61
 -17   0   5   -0.15    0.73
  17   0  -5   -0.41    0.63
 -17   0   5    0.01    0.63
  17   0  -4    0.57    0.68
 -17   0   4   -0.17    0.70
 -17   0   4    1.31    0.73
 -17   0   3   -0.42    0.59
  17   0  -3    0.24    0.60
  17   0  -2    0.93    0.68
 -17   0   2    0.21    0.64
 -17   0   1   -0.23    0.58
  17   0  -1   -0.16    0.54
 -17   0   0    0.12    0.68
  17   0   0   -0.68    0.62
 -17   0  -1    0.70    0.74
 -17   0  -2   -0.47    0.59
  17   1  -8    0.55    0.78
 -17   1   8   -0.37    0.79
  17  -1  -8    0.04    0.75
  17   1  -7    0.67    0.69
 -17   1   7   -0.14    0.80
 -17  -1   7   -0.42    0.79
  17  -1  -7    0.82    0.68
 -17   1   6   -0.62    0.69
  17   1  -6    0.01    0.61
  17  -1  -6   -0.08    0.59
 -17  -1   6    0.40    0.81
 -17   1   5    0.35    0.71
 -17   1   5    0.48    0.61
  17   1  -5    0.51    0.69
  17  -1  -5    0.27    0.56
 -17  -1   5   -0.05    0.68
 -17  -1   5    0.49    0.69
  17   1  -4   -0.03    0.60
 -17   1   4   -0.51    0.65
 -17   1   4    0.04    0.59
 -17  -1   4    0.29    0.73
  17  -1  -4    0.72    0.65
 -17  -1   4    0.44    0.71
 -17   1   3   -0.42    0.57
  17   1  -3    0.38    0.61
  17  -1  -3   -0.39    0.63
 -17  -1   3   -0.02    0.66
 -17   1   2    1.38    0.76
  17   1  -2    1.46    0.76
 -17  -1   2    0.49    0.70
  17  -1  -2    0.59    0.66
 -17   1   1    0.02    0.59
  17   1  -1   -0.97    0.54
  17  -1  -1   -0.65    0.59
 -17  -1   1   -0.66    0.65
  17   1   0    0.01    0.66
 -17   1   0    0.80    0.77
 -17  -1   0    0.87    0.76
  17   1   1    0.30    0.70
 -17   1  -1    0.51    0.70
 -17  -1  -1   -0.57    0.58
 -17   1  -2    1.02    0.77
 -17  -1  -2    0.23    0.65
  17   2  -7    0.58    0.75
 -17   2   7   -0.96    0.76
  17  -2  -7    1.64    0.74
 -17  -2   7    0.55    0.80
  17   2  -6   -0.08    0.66
 -17   2   6    0.40    0.87
 -17  -2   6    0.68    0.80
  17  -2  -6    1.24    0.65
  17   2  -5    0.99    0.72
 -17   2   5   -0.67    0.68
  17  -2  -5   -1.19    0.53
 -17  -2   5   -0.01    0.79
  17   2  -4   -0.19    0.57
 -17   2   4    0.92    0.65
 -17   2   4   -0.25    0.73
 -17  -2   4   -0.03    0.70
  17  -2  -4    0.87    0.62
 -17  -2   4    0.83    0.78
  17   2  -3    1.32    0.76
 -17   2   3    0.98    0.70
  17  -2  -3    1.50    0.75
 -17  -2   3    0.90    0.74
  17   2  -2    1.66    0.77
 -17   2   2    0.73    0.63
  17  -2  -2    1.50    0.76
 -17  -2   2    1.73    0.95
  17   2  -1    0.55    0.72
 -17   2   1   -0.24    0.52
 -17  -2   1   -0.11    0.63
 -17   2   0    4.09    1.16
  17   2   0    3.24    1.06
 -17  -2   0    4.82    1.22
 -17   2  -1   -1.10    0.50
  17   2   1    0.61    0.76
 -17  -2  -1    0.10    0.61
 -17   2  -2    0.78    0.83
 -17  -2  -2    0.56    0.71
  17   3  -7    0.43    0.81
 -17   3   7    0.45    0.72
 -17  -3   7   -0.97    0.77
 -17   3   6    1.31    0.85
  17   3  -6   -0.15    0.66
  17  -3  -6   -0.03    0.60
 -17  -3   6    0.24    0.70
 -17   3   5   -0.76    0.74
  17   3  -5   -0.19    0.69
  17  -3  -5    1.19    0.68
 -17  -3   5   -0.28    0.68
 -17   3   4    0.38    0.61
  17   3  -4    0.19    0.60
 -17   3   4    2.37    0.88
  17  -3  -4    0.34    0.70
 -17  -3   4    1.92    0.87
 -17  -3   4    0.15    0.72
 -17   3   3   -0.77    0.70
  17   3  -3   -0.68    0.57
 -17   3   3   -0.12    0.59
 -17  -3   3    1.14    0.83
 -17   3   2    0.94    0.68
  17   3  -2    0.14    0.65
 -17  -3   2    1.89    0.95
 -17   3   1   10.44    1.59
  17   3  -1    8.01    1.44
 -17  -3   1   10.41    1.78
  17   3   0    0.09    0.72
 -17   3   0    1.79    0.80
 -17  -3   0    0.69    0.75
  17   3   1    1.65    0.89
 -17   3  -1    2.55    1.01
 -17  -3  -1    0.31    0.79
  17   4  -7   -0.66    0.70
 -17   4   7    0.09    0.70
 -17   4   6    0.46    0.74
  17   4  -6    0.16    0.75
  17  -4  -6   -0.23    0.63
 -17  -4   6   -1.26    0.60
 -17   4   5    0.22    0.68
  17   4  -5    0.89    0.76
 -17  -4   5   -0.72    0.67
 -17   4   4    0.16    0.69
 -17   4   4    0.09    0.66
  17   4  -4   -0.46    0.64
 -17  -4   4   -0.07    0.72
 -17   4   3    0.33    0.80
 -17   4   3    1.58    0.82
  17   4  -3   -0.45    0.54
 -17  -4   3    1.11    0.87
 -17   4   2    1.84    0.79
  17   4  -2    1.27    0.80
 -17  -4   2    2.51    1.12
  17   4  -1    1.64    0.88
 -17   4   1   -0.32    0.61
 -17  -4   1    1.72    0.89
  17   4   0    1.52    0.85
 -17   4   0    0.58    0.75
 -17  -4   0   -0.02    0.76
 -17   4  -1    0.69    0.83
  17   4   1   -1.13    0.62
 -17  -4  -1    0.10    0.71
  17   5  -6    1.08    0.84
  17   5  -5   -0.34    0.72
 -17  -5   5   -1.07    0.63
  17   5  -4    1.91    0.86
 -17  -5   4    0.15    0.76
  17   5  -3    1.69    0.89
 -17   5   3    1.60    0.77
 -17   5   2   -0.32    0.61
  17   5  -2    3.45    1.00
  17   5  -1    0.94    0.79
 -17   5   1    1.49    0.79
 -17  -5   1    0.81    0.83
  17   5   0   -0.78    0.71
 -17   5   0    0.97    0.82
 -17  -5   0   -0.99    0.66
  17   6  -5   -0.31    0.72
  17   6  -4    1.44    0.90
  17   6  -3    0.33    0.74
 -17   6   3    0.65    0.72
  17   6  -2    0.73    0.75
 -17   6   2    0.73    0.89
 -17   6   1   -0.05    0.73
  17   6  -1    0.58    0.71
  18   0  -6    0.54    0.77
 -18   0   6   -1.37    0.67
 -18   0   5    0.08    0.69
  18   0  -5    1.53    0.82
  18   0  -4    1.46    0.71
 -18   0   4    0.07    0.83
 -18   0   4    0.49    0.75
  18   0  -3   -0.17    0.63
 -18   0   3    0.49    0.81
 -18   0   2    2.15    0.90
  18   0  -2    1.72    0.73
  18   0  -1    0.46    0.70
 -18   0   1   -0.02    0.70
 -18   0   0    0.43    0.76
 -18   1   6    0.53    0.78
  18   1  -6    0.51    0.72
  18  -1  -6    1.47    0.80
 -18  -1   6    1.41    0.83
 -18   1   5    0.14    0.79
  18   1  -5    0.38    0.70
 -18  -1   5   -0.33    0.77
 -18  -1   5    0.40    0.81
  18  -1  -5    1.15    0.66
 -18   1   4   -1.18    0.63
 -18   1   4   -0.36    0.64
  18   1  -4   -0.18    0.63
  18  -1  -4   -1.38    0.56
 -18  -1   4    0.65    0.80
 -18  -1   4   -1.08    0.62
 -18   1   3   -0.27    0.66
  18   1  -3   -0.08    0.59
  18  -1  -3    0.37    0.66
 -18  -1   3   -0.05    0.72
 -18   1   2    0.02    0.67
  18   1  -2   -0.26    0.68
 -18  -1   2    0.30    0.80
  18  -1  -2   -0.81    0.59
  18   1  -1    0.81    0.70
 -18   1   1    0.42    0.69
 -18  -1   1    0.16    0.71
  18   1   0   -0.87    0.69
 -18   1   0   -0.38    0.61
 -18  -1   0   -0.30    0.66
 -18   2   6   -0.13    0.86
  18   2  -6    0.27    0.73
  18  -2  -6    0.12    0.69
 -18  -2   6   -1.41    0.69
  18   2  -5    0.89    0.74
 -18   2   5    1.02    0.82
  18  -2  -5    0.89    0.67
 -18  -2   5   -0.94    0.67
 -18   2   4    0.15    0.78
  18   2  -4    0.70    0.71
 -18   2   4   -0.32    0.71
  18  -2  -4    0.06    0.63
 -18  -2   4   -0.25    0.78
 -18  -2   4    0.32    0.84
  18   2  -3    1.01    0.68
 -18   2   3    1.95    0.90
  18  -2  -3    1.36    0.84
 -18  -2   3    2.38    1.06
  18   2  -2    2.48    0.85
 -18   2   2   -0.53    0.65
 -18  -2   2   -0.28    0.79
 -18   2   1    1.25    0.84
  18   2  -1    1.46    0.90
 -18  -2   1    1.57    0.97
 -18   2   0   -0.18    0.73
  18   2   0    1.76    0.93
 -18  -2   0   -0.26    0.77
 -18   3   5    2.45    0.94
  18   3  -5    1.17    0.76
  18  -3  -5    1.37    0.85
 -18  -3   5    0.00    0.83
 -18   3   4   -0.26    0.88
  18   3  -4    0.30    0.73
 -18   3   4    1.74    0.83
  18  -3  -4    0.24    0.69
 -18  -3   4    0.55    0.86
 -18  -3   4    2.04    1.01
  18   3  -3    0.84    0.77
 -18   3   3   -1.04    0.83
 -18   3   3    0.25    0.76
 -18  -3   3    1.63    1.01
 -18   3   2    0.85    0.85
  18   3  -2   -0.08    0.67
 -18  -3   2    0.36    0.84
 -18   3   1    0.50    0.80
  18   3  -1    0.82    0.85
 -18  -3   1    2.06    0.97
  18   4  -5    1.10    0.89
 -18   4   4    0.67    0.78
  18   4  -4    0.16    0.64
 -18   4   3    1.81    0.86
  18   4  -3    0.13    0.68
 -18  -4   3    2.77    1.05
  18   4  -2    1.22    0.85
 -18   4   2    0.00    0.71
 -18  -4   2    0.32    0.83
   0   0   0    0.00    0.00
;
_shelx_hkl_checksum   66904
